# Supplementary material for: Genomic islands from five strains of Burkholderia pseudomallei
Source: BMC Genomics. 2008 Nov 27;9:566. doi: 10.1186/1471-2164-9-566 (PMC2612704; doi:10.1186/1471-2164-9-566)
Supplement: Additional file 3 — CDS coordinates of genomic islands. Table S1. Details of all genomic islands described in this study. [file 1471-2164-9-566-S3.xls]

## Sheet: Sheet1
Table S1 - Details of all genomic islands described in this study.
	Genomic islands	K96243				1710b				1106a				MSHR668				MSHR305				Putative functional roles	Note/Comment
		CDS Coordinates	Size (Kb)	Integrase/transposase/resolvase/recombinase/invertase	%G+C	CDS Coordinates	Size (Kb)	Integrase/transposase/resolvase/recombinase	%G+C	CDS Coordinates	Size (Kb)	Integrase/transposase/resolvase/recombinase	%G+C	CDS Coordinates	Size (Kb)	Integrase/transposase/resolvase/recombinase	%G+C	CDS Coordinates	Size (Kb)	Integrase/transposase/resolvase/recombinase	%G+C
Chromosome 1	GI1	BPSL0081..BPSL0091	11.39	3	61.75	BURPS1710b_0308.. BURPS1710b_0313	11.37	3	61.82	BURPS1106A_0112..BURPS1106A_0122	11.4	3	61.64	-			-	-	-	-	-	Unknown; containing genes for hypothetical proteins, and IS element IS407A genes	Gene BPSL0092 is not included because this gene is a conserved gene in the GI1 missing strain MSHR305. In MSHR305, this region contains intA gene (homolog of BPSL0081), dnaA, and hypothetical protein genes.
	GI1.1	-	-	-	-	-	-	-	-	-	-	-	-	BURPS668_0097..BURPS668_0106	14.2	2	59.76	-	-	-	-	Unknown; containing genes for for hypothetical proteins and a resolvase gene (BURPS668_0105)	Similar to GI1 but does not contain IS407A
	GI1a	-	-	-	-	-	-	-	-	-	-	-	-	BURPS668_0126..BURPS668_0139	10.4	none	61.45	-	-	-	-	Metabolism; containing genes for spermidine/putrescine transport system	Located downstream of tRNA-Lys (BURPS668_0140)
	GI2	BPSL0129..BPSL0176	36.3	1	65.4	-	-	-	-	-	-	-	-	-	-	-	-	-	-	-	-	Prophage; UV-inducible bacteriophage Φ K96243	Site-specific recombination caused 3'end repeat of tRNA-Phe anticodon GAA
	GI3	BPSL0548..BPSL0589	51.3	1	56.6	-	-	-	-	-	-	-	-	-	-	-	-	-	-	-	-	Prophage; containing genes for hypothetical proteins and phage integrases	None
	GI3.1	-	-	-	-	BURPS1710b_0782..BURPS1710b_0790	15.56	4	59.32	-	-	-	-	-	-	-	-	-	-	-	-	Metabolism; 2 pairs of IS element transposase genes, IS407A and ISBp1, and gene for dienelactone hydrolase	None
	GI3a	-	-	-	-	-	-	-	-	-	-	-	-	-	-	-	-	BURPS305_4702..BURPS305_4710	11.28	1	68.12	Unknown; containing genes for hypothetical proteins.	Gene BURPS305_4703 is encoded for IS element protein
	GI4	BPSL0736..BPSL0772	47.87	2	57.09	-	-	-	-	-	-	-	-	-	-	-	-	-	-	-	-	Metabolism; containing genes for phosphotransferase, helicase, membrane proteins, and many hypothetical proteins	Site-specific recombination caused 3'end repeat of tRNA-Met anticodon CAT
	GI4.1	-	-	-	-	BURPS1710b_0959..BURPS1710b_0967	9.15	3	58.52	-	-	-	-	-	-	-	-	-	-	-	-	Unknown; containing genes for hypothetical proteins and ISBp1	Site-specific recombination caused 3'end repeat of tRNA-Met anticodon CAT
	GI4.2		-	-		-	-	-	-	BURPS1106A_0799..BURPS1106A_0808	9.06	2	59.54	-	-	-	-	-	-	-	-	Unknown; containing genes for hypothetical proteins	Site-specific recombination caused 3'end repeat of tRNA-Met anticodon CAT. This GI is similar to GI4.1, but does not contain IS element.
	GI4.3	-	-	-	-	-	-	-	-	-	-	-	-	BURPS668_0790..BURPS668_0804	14.64	none	64.8	-	-	-	-	Metabolism; containing genes for biotin caboxylase, NAD-dependent malic enzyme, etc.	None
	GI4.4	-	-	-	-	-	-	-	-	-	-	-	-	-	-	-	-	BURPS305_4508..BURPS305_4516	11.77	3	58.43	Unknown; containing genes for hypothetical proteins and IS elements	Site-specific recombination caused 3'end repeat of tRNA-Met anticodon CAT
	GI5	BPSL0939..BPSL0953	21.5	3	57.33	-	-	-	-	-	-	-	-	-	-	-	-	-	-	-	-	Metabolism; containing genes for type 1 restriction-modification methylase, and hypothetical proteins	Site-specific recombination caused 3'end repeat of tRNA-Leu anticodon CAA
	GI5a	-	-	-	-	BURPS1710b_1277..BURPS1710b_1290	31.02	4	59.28	-	-	-	-	-	-	-	-	-	-	-	-	Pathogenicity; containing genes for adhesin/hemolysin (FhaB,FhaC) and transposase	First cluster of fhaBC genes in 1710b
	GI5a.1	-	-	-	-	-	-	-	-	BURPS1106A_1129..BURPS1106A_1132	13.2	none	60.16	BURPS668_1121..BURPS668_1125	13.37	none	60.12	-	-	-	-	Pathogenicity; containing genes for adhesin/hemolysin (FhaB,FhaC)	First cluster of fhaBC genes in 1106A. This GI is smaller than GI5a. This is the only one fhaBC gene cluster in MSHR668.
	GI5a.2	-	-	-	-	-	-	-	-	-	-	-	-	-	-	-	-	BURPS305_2759..BURPS305_2768	18.33	none	59.49	Pathogenicity; containing genes for adhesin/hemolysin (FhaB,FhaC) and YbcL protein	This is the only one cluster of fhaBC genes in MSHR305
	GI6	BPSL1137..BPSL1157	14.95	1	58.79	-	-	-	-	-	-	-	-	-	-	-	-	BURPS305_2640..BURPS305_2660	15.79	1	58.84	Prophage; containing bacteriophage genes and many hypothetical protein genes	Most genes in GI6 in K96243 and MSHR305 are similar, except 2-3 genes around 3'end of the GIs are different.
	GI6a	-	-	-	-	-	-	-	-	BURPS1106A_1421..BURPS1106A_1442	10.21	1	62.85	-	-	-	-	-	-	-	-	Unknown; containing many hypothetical protein genes	Interestingly, this GI contains DnaC gene (DNA replication protein)
	GI6b	-	-	-	-	BURPS1710b_1634..BURPS1710b_1701	107.94	2	59.28	-	-	-	-	-	-	-	-	-	-	-	-	Prophage; containing many bacteriophage biogenesis genes.	This GI is the largest prophage of B. pseudomallei. Surprisingly, this GI also contains phospholipase gene. Site-specific recombination demonstrates 2 direct-repeats (49 and 23 bp) of 3' end tRNA-Pro anticodon TGG
	GI7	BPSL1384..BPSL1393	5.9	none	58.6	-	-	-	-	-	-	-	-	-	-	-	-	-	-	-	-	Unknown; containing genes for hypothetical protein.	This GI is located just right before the large inversion region.
	GI7.1	-	-	-	-	BURPS1710b_1715..BURPS1710b_1728	23.1	6	57.28	-	-	-	-	-	-	-	-	-	-	-	-	Prophage; containing bacteriophage genes and ISBp1 transposase genes	Site-specific recombination caused 3'end repeat of tRNA-Arg anticodon TCT
	GI7.2	-	-	-	-	-	-	-	-	BURPS1106A_1546..BURPS1106A_1554	4.5	3	62.32	-	-	-	-	-	-	-	-	Unknown; containing genes for hypothetical proteins and IS407A	None
	GI7.3	-	-	-	-	-	-	-	-	-	-	-	-	BURPS668_1515..BURPS668_1531	16.44	3	58.23	-	-	-	-	Prophage; containing genes for bacteriophage biogenesis	Site-specific recombination caused 3'end repeat of tRNA-Arg anticodon TCT
	GI7.4	-	-	-	-	-	-	-	-	-	-	-	-	-	-	-	-	BURPS305_1159..BURPS305_1164	3.91	1	62.76	Prophage; containing bacteriophage genes and hypothetical protein genes	Similar to GI7, but smaller
	GI8	BPSL1637..BPSL1709	92.3	7	62	-	-	-	-	-	-	-	-	-	-	-	-	-	-	-	-	Pathogenicity; containing genes for hemolysin, exported proteins, IS4047A	Showing complexed genetic recombination events
	GI8.1	-	-	-	-	BURPS1710b_2164..BURPS1710b_2221..	91.1	6	62.06	-	-	-	-	-	-	-	-	-	-	-	-	Pathogenicity; containing genes for hemolysin and exported proteins.	Similar to GI8, but 1 set of IS407A is unavailable.
	GI8.2	-	-	-	-	-	-	-	-	BURPS1106A_2029..BURPS1106A_2071	52.4	5	63.78	-	-	-	-	-	-	-	-	Pathogenicity; containing genes for hemolysin and exported proteins.	This GI is smaller about a half size of GI8
	GI8.3	-	-	-	-	-	-	-	-	-	-	-	-	-	-	-	-	BURPS305_6615..BURPS305_6674	61.78	6	61.63	Pathogenicity; containing genes for hemolysin and exported proteins.	This GI is smaller than GI8. Site-specific recombination caused 3'end repeat of tRNA-Pro
	GI8a	-	-	-	-	-	-	-	-	-	-	-	-	BURPS668_2131..BURPS668_2149	15.8	5	57.51	-	-	-	-	Unknown; containing genes for ABC transporter and hypothetical proteins	None
	GI8b	-	-	-	-	BURPS1710b_2542..BURPS1710b_2545	9.5	none	59.12	BURPS1106A_2445..BURPS1106A_2453	10.04	none	58.93	-	-	-	-	-	-	-	-	Unknown; containing genes for hypothetical proteins	None
	GI8c	-	-	-	-	-	-	-	-	-	-	-	-	-	-	-	-	BURPS305_7226..BURPS305_7283	43.66	none	62.92	Prophage; containing bacteriophage biogenesis genes	Site-specific recombination is associated with mutS gene
	GI8d	-	-	-	-	-	-	-	-	-	-	-	-	-	-	-	-	BURPS305_7495..BURPS305_7539	41.48	none	61.03	Prophage; containing bacteriophage biogenesis genes	Site-specific recombination caused 3'end repeat of tRNA-Cys
	GI9	BPSL2568..BPSL2586	9.78	1	64	-	-	-	-	-	-	-	-	-	-	-	-	-	-	-	-	Unknown; containing genes for hypothetical proteins	Site-specific recombination caused 3'end repeat of tRNA-Ser anticodon TGA
	GI9a	-	-	-	-	-	-	-	-	-	-	-	-	BURPS668_2972..BURPS668_2984	9.72	1	57.91	-	-	-	-	Unknown; containing genes for hypothetical proteins	None
	GI9b	-	-	-	-	-	-	-	-	-	-	-	-	BURPS668_3037..BURPS668_3054	23.08	2	53.79	-	-	-	-	Unknown; containing genes for hypothetical proteins and phage integrase	Site-specific recombination caused 3'end repeat of tRNA-Gly
	GI9c	-	-	-	-	-	-	-	-	-	-	-	-	BURPS668_3493..BURPS668_3504	17.9	1	59.33	-	-	-	-	Metabolism; containing genes for ATPase and methylase	Site-specific recombination caused 3'end repeat of tRNA-Pro
	GI9c.1	-	-	-	-	-	-	-	-	-	-	-	-	-	-	-	-	BURPS305_4320..BURPS305_4331	16.52	none	59.82	Metabolism; containing genes for CopG regulator and NTP pyrophosphohydrolase	None
	GI10	BPSL3114..BPSL3118	6.6	2	54.5	-	-	-	-	-	-	-	-	BURPS668_3641..BURPS668_3644	7.21	3	54.78	-	-	-	-	Unknown; containing insertion element IS407A	Site-specific recombination caused 3'end repeat of tRNA-Thr anticodon TGT
	GI10.1	-	-	-	-	BURPS1710b_3650..BURPS1710b_3669	42.85	1	58.78	-	-	-	-	-	-	-	-	-	-	-	-	Prophage; containing bacteriophage biogenesis genes	None
	GI10.2	-	-	-	-	-	-	-	-	.BURPS1106A_3667..BURPS1106A_3701	52.3	5	60.53	-	-	-	-	-	-	-	-	Prophage; containing bacteriophage biogenesis genes	Site-specific recombination caused 3'end repeat of tRNA-Thr anticodon TGT
	GI10.3	-	-	-	-	-	-	-	-	-	-	-	-	-	-	-	-	BURPS305_1897..BURPS305_1915	18.66	1	57.73	Prophage; containing genes for bacteriophage biogenesis	Site-specific recombination caused 3'end repeat of tRNA-Thr anticodon TGT
	GI11	BPSL3257..BPSL3270	15.32	1	55.9	-	-	-	-	-	-	-	-	-	-	-	-	-	-	-	-	Unknown; containing conjugal plasmid genes	Site-specific recombination caused 3'end repeat of tRNA-Ala aniticodon CGC
	GI11.1	-	-	-	-	-	-	-	-	BURPS1106A_3875..BURPS1106A_3895	34.51	8	59.21	-	-	-	-	-	-	-	-	Pathogenicity; containing genes for adhesin/hemolysin (FhaB, FhaC) and a number of IS element transposase genes	Second cluster of fhaBC genes in 1106A.
	GI11.2	-	-	-	-	-	-	-	-	-	-	-	-	-	-	-	-	BURPS305_3289..BURPS305_3304	19.79	5	59.99	Unknown; containing insertion elements	Site-specific recombination caused 3'end repeat of tRNA-Ala aniticodon CGC
	GI12	BPSL3342..BPSL3353	11.5	1	55.9	-	-	-	-	-	-	-	-	-	-	-	-	-	-	-	-	Prophage; containing bacteriophage protein genes and hypothetical protein genes	Site-specific recombination caused 3'end repeat of tRNA-Arg aniticodon CCG
	GI12.1	-	-	-	-	BURPS1710b_0115..BURPS1710b_0118	5.94	none	57.16	-	-	-	-	-	-	-	-	-	-	-	-	Unknown; containing DNA binding protein gene	None
	GI12.2	-	-	-	-	-	-	-	-	BURPS1106A_3980..BURPS1106A_3987	7.72	2	58.49	-	-	-	-	-	-	-	-	Unknown; containing IS element transposase gene.	GI12.2 is different from GI12.1 by 1 extra transposase
	GI12.3	-	-	-	-	-	-	-	-	-	-	-	-	BURPS668_3899..BURPS668_3915	17.3	2	59.67	-	-	-	-	Metabolism; containing genes for ABC-type CO2+ transport system	Site-specific recombination caused 3'end repeat of tRNA-Arg aniticodon CCG
	GI12.4	-	-	-	-	-	-	-	-	-	-	-	-	-	-	-	-	BURPS305_3190..BURPS305_3194	5.8	1	56.95	Unknown; containing hypothetical protein genes.	Partial GI12.3
	GI12a	-	-	-	-	-	-	-	-	BURPS1106A_0087..BURPS1106A_0100	16.1	4	58.17	-	-	-	-	-	-	-	-	Metabolism; containing genes for nucleases and methionine sulfoxide reductase	None
Chromosome 2	GI13	BPSS0378..BPSS0407	30.98	4	59.33	-	-	-	-	-	-	-	-	-	-	-	-	-	-	-	-	Prophage; containing bacteriophage genes and genes for hypothetical proteins.	Larger than GI13 described in Holden et al. 2004. This is because of including low %GC region downstream of the original GI13. Site-specific recombination also caused 3'end repeat of tRNA-Ser anticodon GGA.
	GI13.1	-	-	-	-	BURPS1710b_A1942..BURPS1710b_A1950	11.88	3	60.82	-	-	-	-	-	-	-	-	-	-	-	-	Metabolism; containing genes for phosphatase, peroxidase, and phosphodiesterase enzymes.	None
	GI13.2	-	-	-	-	-	-	-	-	BURPS1106A_A0534..BURPS1106A_A0554	11.87	4	60.79	-	-	-	-	-	-	-	-	Metabolism; containing genes for peroxidase and phosphatase enzyme.	This GI contains similar genes to GI13.2, but gene orientation is different because of the inversion.
	GI13.3	-	-	-	-	-	-	-	-	-	-	-	-	BURPS668_A0633..BURPS668_A0647	12.82	8	58.87	-	-	-	-	Unknown; containing hypothetical protein genes and IS element transposase genes	This GI contains 2 pairs of IS407A transposase genes
	GI13.4	-	-	-	-	-	-	-	-	-	-	-	-	-	-	-	-	BURPS305_7895..BURPS305_7911	11.9	4	60.72	Metabolism; containing genes for Di-haem cytochrome c peroxidase, Ser/Thr protein phosphatase, and polymer transport proteins.	None
	GI14	BPSS0652A..BPSS0666	18.6	none	55.1	BURPS1710b_A2222..BURPS1710b_A2230	18.22	2	55.12	BURPS1106A_A0882..BURPS1106A_A0900	17.96	4	54.89	-	-	-	-	BURPS305_5574..BURPS305_5591.	17.87	2	54.91	Metabolism; containing genes for alpha-ketoglutarate-dependent taurine dioxygenase and x-prolyl-dipeptidyl aminopeptidase.	GI14 in all 4 strains are very similar.
	GI14.1	-	-	-	-	-	-	-	-	-	-	-	-	BURPS668_A0974..BURPS668_A0988	17.01	3	54.85	-	-	-	-	Metabolism; containing genes for hydrolase- CocE/NonD family, and serine carboxypeptidase family protein	This GI is very similar to GI14, but transposase gene is unavailable in this GI, suggesting different recombination events. Annotations of GI14 and GI14.1 are different but the gene sequences are very similar.
	GI14a	-	-	-	-	-	-	-	-	-	-	-	-	-	-	-	-	BURPS305_5410..BURPS305_5457	55.48	2	59.52	Metabolism; containing various metabolic genes such as genes for pyridoxal 4-dehydrogenase, 3-hydroxybutyrate dehydrogenase type 2, etc.	Putative metabolic island.
	GI15	BPSS1047..BPSS1089	34.6	none	65.2	-	-	-	-	-	-	-	-	-	-	-	-	-	-	-	-	Prophage; containing genes for bacteriophage biogenesis	Genes are similar to GI2
	GI15.1	-	-	-	-	-	-	-	-	-	-	-	-	-	-	-	-	BURPS305_0925..BURPS305_0950	27.11	0	58.44	Metabolism; containing genes for metal-dependent hydrolase, cellulose synthesis I, and type IV pilus assembly protein	None
	GI15a	-	-	-	-	BURPS1710b_A0150..BURPS1710b_A0178	69.25	11	60.56	-	-	-	-	-	-	-	-	-	-	-	-	Pathogenicity; containing genes for insecticidal toxin complex	None
	GI15b	-	-	-	-	-	-	-	-	-	-	-	-	-	-	-	-	BURPS305_2173..BURPS305_2208	38.15	6	60.91	Metabolism; containing genes for alpha-keoglutarate permease, phosphate/sulphate permease etc.	Putative metabolic island.
	GI15c	-	-	-	-	-	-	-	-	-	-	-	-	BURPS668_A2332..BURPS668_A2389	41.14	2	64.41	-	-	-	-	Unknown; containing a number of hypothetical protein genes	Some metabolic genes and bacteriophage genes are available in this GI, but most genes are for hypothetical protein.
	GI15d	-	-	-	-	-	-	-	-	-	-	-	-	-	-	-	-	BURPS305_5869..BURPS305_5918	54.13	14	59.68	Pathogenicity; containing two-partner secretion system genes such as bphA, bpaC genes	These genes were also found and characterized in Australian strain 08 [Brown et al., 2004]
	GI15e	-	-	-	-	BURPS1710b_A1114..A1118	8.18	1	62.96	BURPS1106A_A2730..BURPS1106A_A2738	8.34	1	62.63	BURPS668_A2882..BURPS668_A2890	8.34	1	62.62	BURPS305_6296..BURPS305_6304	9.235	1	62.57	Metabolism; containing genes for tryptophan halogenase	None
	GI16	BPSS2046..BPSS2090	67.05	3	59.54	-	-	-	-	-	-	-	-	-	-	-	-	-	-	-	-	Pathogenicity; containing genes for filamentous hemagglutinin (FHA) and various metabolic genes.	This is the only one cluster of fhaBC genes in (K96243)
	GI16.1	-	-	-	-	BURPS1710b_A1165..BURPS1710b_A1188	41.15	6	59.03	BURPS1106A_A2794..BURPS1106A_A2823	41.32	9	58.99	-	-	-	-	-	-	-	-	Pathogenicity; containing fha genes (for filamentous hemagglutin)	This GI is smaller than GI16. fhaBC gene cluster here is the second cluster of strain 1710b and the third cluster of strain 1106A
	GI16.2	-	-	-	-	-	-	-	-	-	-	-	-	-	-	-	-	BURPS305_6366..BURPS305_6460	97.04	18	58.78	Metabolism; containing genes for ABC transporters and aldehyde dehydrogenase (NAD) family protein, etc.	Putative metabolic island.
	GI16a	-	-	-	-	-	-	-	-	-	-	-	-	BURPS668_A0031..BURPS668_A0042	13.69	4	56.08	-	-	-	-	Unknown; containing hypothetical protein genes.	None
	GI16b	BPSS0068..BPSS0077	9.39	1	55.9	-	-	-	-	-	-	-	-	BURPS668_A0115..BURPS668_A0124	9.37	3	55.87	-	-	-	-	Unknown; containing genes for ABC transport system	None. This is a new GI found in K96243.
	GI16b.1	-	-	-	-	BURPS1710b_A1578..BURPS1710b_A1581	6.56	none	55.52	BURPS1106A_A0092..BURPS1106A_A0098	6.59	2	55.44	-	-	-	-	BURPS305_3747..BURPS305_3751	6.45	none	55.45	Unknown; containing genes for ABC transporter for spermidine/putrescine	None. This GI is different to GI16b in term of gene content.
