# Supplementary material for: Genomic islands from five strains of Burkholderia pseudomallei
Source: BMC Genomics. 2008 Nov 27;9:566. doi: 10.1186/1471-2164-9-566 (PMC2612704; doi:10.1186/1471-2164-9-566)
Supplement: Additional file 4 — tRNA-SSR. Table S2.1 tRNA-SSR distribution in B. pseudomallei K96243. Table S2.2 tRNA-SSR distribution in B. pseudomallei 1710b. Table S2.3 tRNA-SSR distribution in B. pseudomallei 1106a. Table S2.4 tRNA-SSR distribution in B. pseudomallei MSHR668. Table S2.5 tRNA-SSR distribution in B. pseudomallei MSHR305. Table S2.6 tRNA-SSR distribution in B. thailandensis E246. Table S2.7 tRNA-SSR distribution in B. mallei ATCC23344. Table S2.8 tRNA-SSR distribution in B. mallei NCTC10247. Table S2.9 tRNA-SSR distribution in B. mallei NCTC10229. Table S2.10 tRNA-SSR distribution in B. mallei SAVP1. [file 1471-2164-9-566-S4.xls]

## Sheet: Table S2.1
	Table S2.1 tRNA-SSR Distribution in K96243
		tRNA in K96243	K96243-tRNA sequence (5' --> 3')	3'end repeat	GI	coordinate	recognition site
	Chromosome 1	tRNA-Lys 127411:127486 reverse	ggggcgttagctcagttggtagagcagcggactcttaatccgtaggtcgagtgttcgagtcactcacgccccacca	-	-	-	-
		tRNA-Phe 145379:145454 forward	ggcccggtagctcagttggtagagcagcggattgaaaatccgcgtgtcggtggttcgattccgccccaggccacca	+	GI2	145379..181740	45 bp, ttgaaaatccgcgtgtcggtggttcgattccgccccaggccacca
		tRNA-Gln 575128:575204 reverse	aggggagtcgccaagttggttaaggcaccggattttgattccggcatgcgagggttcgagtccttcctcccctgcca	-	-	-	-
		tRNA-Met 898612:898688 reverse	ggcgaattagctcagtcggttagagcgacggaatcataatccgcaggtccggggttcgagtccctgattcgccacca	+	GI4	898688..850820, 898688..858917	2 repeat sites; 17 bp, tccctgattcgccacca
		tRNA-Leu 1112294:1112378 reverse	gcccaggtggtgaaattggtagacgcaggggactcaaaatcccccgccgcaaggcgtgccggttcgattccggccctgggcacca	+	GI5	1112378..1100532	56/57 bp, gggactcaaaatcccccgcc-caaggcgtgccggttcgattccggccctgggcacca
		tRNA-Arg 1225785:1225859 reverse	ctccccgtagttcaatggatagaacaagcgcctcctaagcgctagatacaggttcgattcctgtcggggggacca	-	-	-	-
		tRNA-Leu 1396551:1396635 forward	gccgacgtggtgaaattggtagacacgctatcttgagggggtagtggcgaaagctgtgcgagttcgagtctcgccgtcggcacca	-	-	-	-
		tRNA-Ile 1433364:1433440 forward	gggtctgtagctcagtcggttagagcaccgtcttgataaggcgggggtcgttggttcgaatccaaccagacccacca	-	-	-	-
		tRNA-Ala 1433475:1433550 forward	gggggcatagctcagctgggagagcacctgctttgcaagcagggggtcgtcggttcgatcccgtctgcctccacca	-	-	-	-
		tRNA-Pro 1604043:1604119 reverse	cggagcgtagcgcagcctggtagcgcatctgatttgggatcagagggtcgtaggttcgaatcctatcgctccgacca	-	-	-	-
		tRNA-Arg 1614340:1614416 forward	ccgcccttagctcagtcggatagagcaacggccttctaagccgtaggtcacacgttcgaatcgtgtagggcgggcca	-	-	-	-
		tRNA-Val 1637007:1637082 forward	gggtgcttagctcagttggtagagcggcgcccttacaaggcgtaggtcgggagttcgagcctctcagcacccacca	-	-	-	-
		tRNA-Asp 1640584:1640660 forward	ggagcggtagttcagtcggttagaataccggcctgtcacgccgggggtcgcgggttcgagtcccgtccgctccgcca	-	-	-	-
		tRNA-His 2207918:2207993 forward	gtggctgtagctcagttggtagagtccaggattgtgattcctgttgtcgtgggttcgagtcccatcagccacccca	-	-	-	-
		tRNA-Met 2216305:2216381 forward	cgcggggtggagcagtctggcagctcgtcgggctcataacccgaaggtcgtaggttcaaatcctacccccgcaacca	-	-	-	-
		tRNA-Leu 2230084:2230170 forward	gcccaggtggcgaaattggtagacgcactaggttcaggtcctagcggtggcaacactgtggaggttcgagtcctctcttgggcacca	-	-	-	-
		tRNA-Leu 2230328:2230414 forward	gcccaggtggcggaattggtagacgcactaggttcaggtcctagcggtggcaacaccgtggaggttcgagtcctctcctgggcacca	-	-	-	-
		tRNA-Pro 2304349:2304425 forward	cggggcgtagcgcagcctggtagcgtacctgcatggggtgcaggtggtcggaggttcaaatcctctcgccccgacca	-	-	-	-
		tRNA-Val 2316919:2316995 reverse	aggctcgtagctcagttggttagagcaccaccttgacatggtgggggtcgttggttcgaatccaatcgagcctacca	-	-	-	-
		tRNA-Leu 2509436:2509522 reverse	gcgtgagtggcgaaattggtagacgcaccaggtttaggtcctgacgcccgcaagggcgtgccggttcgagtccggcctcacgcacca	-	-	-	-
		tRNA-Asp 2636211:2636287 reverse	ggagcggtagttcagtcggttagaataccggcctgtcacgccgggggtcgcgggttcgagtcccgtccgctccgcca	-	-	-	-
		tRNA-Glu 2636369:2636444 reverse	gtccccttcgtctagaggcctaggacatcaccctttcacggtgagtacaggggttcgaatcccctaggggacgcca	-	-	-	-
		tRNA-Asp 2636509:2636585 reverse	ggagcggtagttcagtcggttagaataccggcctgtcacgccgggggtcgcgggttcgagtcccgtccgctccgcca	-	-	-	-
		tRNA-Glu 2636663:2636738 reverse	gtccccttcgtctagaggcctaggacatcaccctttcacggtgagtacaggggttcgaatcccctaggggacgcca	-	-	-	-
		tRNA-Ala 2636889:2636964 reverse	gggggtatagctcagctgggagagcgcttgcatggcatgcaagaggtcagcggttcgatcccgcttacctccacca	-	-	-	-
		tRNA-Ser 2700186:2700279 reverse	ggagacgtggccgagaggtcgaaggcactcccctgctaagggagcatctgggccaaaacctggatcgagggttcgaatccctccgtctccgcca	-	-	-	-
		tRNA-Met 2782686:2782762 reverse	cgcggggtggagcagtctggcagctcgtcgggctcataacccgaaggtcgtaggttcaaatcctacccccgcaacca	-	-	-	-
		tRNA-Val 2818426:2818500 forward	gggcggttagctcagcggtagagcactgccttcacacggcaggggtcactggttcgatcccagtaccgcccacca	-	-	-	-
		tRNA-Cys 2922776:2922849 reverse	ggcgcgatagcaaagcggttatgcagcggcctgcaaagccgtgtaggccggttcgactccggctcgcgcctcca	-	-	-	-
		tRNA-Gly 2922964:2923039 reverse	gcgggagtagctcagttggtagagcgcaaccttgccaaggttgaggtcgcgagttcgagactcgtctcccgctcca	-	-	-	-
		tRNA-Gly 2923099:2923174 reverse	gcgggagtagctcagttggtagagcgcaaccttgccaaggttgaggtcgcgagttcgagactcgtctcccgctcca	-	-	-	-
		tRNA-Asn 2970119:2970194 forward	tccccgatagctcagtcggtagagcgccggactgttaatccgtaggtccctggttcgagcccaggtcggggagcca	-	-	-	-
		tRNA-Asn 2970284:2970359 forward	tccccgatagctcagtcggtagagcgccggactgttaatccgtaggtccctggttcgagcccaggtcggggagcca	-	-	-	-
		tRNA-Thr 3076047:3076122 forward	gccggtgtagctcagttggtagagcagcgcattcgtaatgcgaaggtcggaagttcgagtcttctctccggcacca	-	-	-	-
		tRNA-Arg 3089651:3089727 forward	gcggctgtagctcagttggatagagtacttggctacgaaccaaggggtcgtgggttcgaatcctgccagccgcgcca	-	-	-	-
		tRNA-Arg 3089788:3089864 forward	gcggctgtagctcagttggatagagtacttggctacgaaccaaggggtcgtgggttcgaatcctgccagccgcgcca	-	-	-	-
		tRNA-Ser 3097245:3097332 forward	ggaagcgtggccgagtggtttaaggcactggtcttgaaaaccagcgacgggcaaccgtccgtgagttcgaatctcaccgcttccgcca	+	GI9	3097305..3107128	14 bp, caccgcttccgcca
		tRNA-Ser 3119112:3119202 reverse	ggaaaggtggcagagaggtcgaatgcgccggactcgaaatccggtatacggttataccgtatcgtgggttcgaatcccaccctttccgcca	-	-	-	-
		tRNA-Gly 3166075:3166149 forward	gcgggcgtcgtataatggccattacctcagcttcccaagctgatgacgtgggttcgattcccatcgcccgctcca	-	-	-	-
		tRNA-Lys 3305048:3305123 forward	gggtcgttagctcagctggtagagcagcggacttttaatccgttggtcactggttcgaatccagtacggcctacca	-	-	-	-
		tRNA-Pro 3583348:3583424 forward	cggggtgtagcttagcctggtagagcgctacgttcgggacgtagaggccggaggttcgaatcctctcaccccgacca	-	-	-	-
		tRNA-Ala 3627107:3627182 reverse	gggggcatagctcagctgggagagcacctgctttgcaagcagggggtcgtcggttcgatcccgtctgcctccacca	-	-	-	-
		tRNA-Ile 3627217:3627293 reverse	gggtctgtagctcagtcggttagagcaccgtcttgataaggcgggggtcgttggttcgaatccaaccagacccacca	-	-	-	-
		tRNA-Thr 3724860:3724935 reverse	gccggcttagctcatctggtagagcagttgatttgtaatcatcaggtggcgggttcgagtcctgcagccggcacca	+	GI10	3724935..3718227	44/45 bp, tttgtaatcatcaggtggcgggttcgagtcctgcagcc-gcacca
		tRNA-Trp 3828409:3828484 reverse	aggggtatagctcaactggcagagcgtcggtctccaaaaccgaaggttgggggttcgattccctctgcccctgcca	-	-	-	-
		tRNA-Thr 3829797:3829871 reverse	gcccatgtggctcagtggtagagcactcccttggtaagggagaggtcggcagttcgatcctgcccatgggcacca	-	-	-	-
		tRNA-Gly 3829896:3829969 reverse	gcgggtgtagctcaatggtagagcagaagccttccaagcttacgacgagggttcgattcccttcacccgctcca	-	-	-	-
		tRNA-Tyr 3830013:3830098 reverse	ggaggggtgcccgagtggctaaagggggcagactgtaaatctgttggcttacgcctacgttggttcgaatccaacctcctccacca	-	-	-	-
		tRNA-Ala 3834418:3834493 reverse	gggggcatagctcagctgggagagcacctgctttgcaagcagggggtcgtcggttcgatcccgtctgcctccacca	-	-	-	-
		tRNA-Ile 3834528:3834604 reverse	gggtctgtagctcagtcggttagagcaccgtcttgataaggcgggggtcgttggttcgaatccaaccagacccacca	-	-	-	-
		tRNA-Ala 3888175:3888250 reverse	ggggcggtagctcagctgggagagcgtcgcgttcgcaatgcgaaggtcgggagttcgatcctcctccgctccacca	+	GI11	3888250..3872811	45 bp, ttcgcaatgcgaaggtcgggagttcgatcctcctccgctccacca
		tRNA-Ser 3964326:3964396 reverse	gcgcatgaaatgtattctccactgccctccgaaggcaggggttgctggttcgatcccagccgggcgcgcca	+	GI12	3975923..3964396	51 bp, actgccctccgaaggcaggggttgctggttcgatcccagccgggcgcgcca
		tRNA-Arg 3975873:3975948 reverse	gcgcccgtagctcaatggatagagtactgccctccgaaggcaggggttgctggttcgatcccagccgggcgcgcca	+	GI12	3975948..3964325	51 bp, actgccctccgaaggcaggggttgctggttcgatcccagccgggcgcgcca
	Chr 2	BPSS tRNA-Ile 486946:487022 forward	gggtctgtagctcagtcggttagagcaccgtcttgataaggcgggggtcgttggttcgaatccaaccagacccacca	-	-	-	-
		BPSS tRNA-Ala 487057:487132 forward	gggggcatagctcagctgggagagcacctgctttgcaagcagggggtcgtcggttcgatcccgtctgcctccacca	-	-	-	-
		BPSS tRNA-Ser 518898:518987 forward	ggagagatggatgagtggtttaagtcgcacgcctggaaagcgtgtataggtgaaagcctatcgggggttcgaatccccctctctccgcca	+	GI13	518898..538118	14 bp, ccctctctccgcca
		BPSS tRNA-Leu 1040382:1040466 reverse	gccgacgtggtgaaattggtagacacgctatcttgagggggtagtggcgaaagccgtgcgagttcgagtctcgccgtcggcacca	-	-	-	-
		BPSS tRNA-Cys 1324168:1324241 forward	ggcgcggtagcaaagcggttatgcggcggcctgcaaagccgctcaggtcggttcgactccggctcgcgcctcca	-	-	-	-
		BPSS tRNA-Sec 2282349:2282443 reverse	gaaggcattcgtatccggtggtgcggctgggcttcaaacccagttggtgcggtcagcccgcgccaggtcggttcgactccggctgccttccgcca	-	-	-	-
		BPSS tRNA-Met 2406685:2406760 reverse	gggcctgtagctcaggggttagagcagtcgactcataatcgattggtcgcgggttcgaaacccgccgggcccacca	-	-	-	-
		BPSS tRNA-Val 2727212:2727288 reverse	aggctcgtagctcagttggttagagcaccaccttgacatggtgggggtcgttggttcgaatccaatcgagcctacca	-	-	-	-

## Sheet: Table S2.2
	Table S2.2 tRNA-SSR Distribution in 1710b
		tRNA in 1710b	1710b-tRNA sequence (5' --> 3')	3'end repeat	GI	coordinate	recognition site
	Chromosome 1	BURPS1710b_0003 tRNA-Ala 4065:4140 reverse	gggggcatagctcagctgggagagcacctgctttgcaagcagggggtcgtcggttcgatcccgtctgcctccacca	-	-	-	-
		BURPS1710b_0004 tRNA-Ile 4175:4251 reverse	gggtctgtagctcagtcggttagagcaccgtcttgataaggcgggggtcgttggttcgaatccaaccagacccacca	-	-	-	-
		BURPS1710b_0037 tRNA-Ala 42573:42648 reverse	ggggcggtagctcagctgggagagcgtcgcgttcgcaatgcgaaggtcgggagttcgatcctcctccgctccacca	-	-	-	-
		BURPS1710b_0119 tRNA-Arg 124275:124350 reverse	gcgcccgtagctcaatggatagagtactgccctccgaaggcaggggttgctggttcgatcccagccgggcgcgcca	-	-	-	-
		BURPS1710b_0338 tRNA-Lys 354044:354119 reverse	ggggcgttagctcagttggtagagcagcggactcttaatccgtaggtcgagtgttcgagtcactcacgccccacca	-	-	-	-
		BURPS1710b_0354 tRNA-Phe 372025:372100 forward	ggcccggtagctcagttggtagagcagcggattgaaaatccgcgtgtcggtggttcgattccgccccaggccacca	-	-	-	-
		BURPS1710b_0754 tRNA-Gln 766482:766558 reverse	aggggagtcgccaagttggttaaggcaccggattttgattccggcatgcgagggttcgagtccttcctcccctgcca	-	-	-	-
		BURPS1710b_0968 tRNA-Met 1017601:1017677 reverse	ggcgaattagctcagtcggttagagcgacggaatcataatccgcaggtccggggttcgagtccctgattcgccacca	+	GI4.1	1017677..1008292	17 bp, tccctgattcgccacca
		BURPS1710b_1164 tRNA-Leu 1209385:1209469 reverse	gcccaggtggtgaaattggtagacgcaggggactcaaaatcccccgccgcaaggcgtgccggttcgattccggccctgggcacca	-	-	-	-
		BURPS1710b_1291 tRNA-Arg 1354000:1354074 reverse	ctccccgtagttcaatggatagaacaagcgcctcctaagcgctagatacaggttcgattcctgtcggggggacca	-	-	-	-
		BURPS1710b_1434 tRNA-Leu 1509463:1509547 forward	gccgacgtggtgaaattggtagacacgctatcttgagggggtagtggcgaaagctgtgcgagttcgagtctcgccgtcggcacca	-	-	-	-
		BURPS1710b_1474 tRNA-Ile 1546276:1546352 forward	gggtctgtagctcagtcggttagagcaccgtcttgataaggcgggggtcgttggttcgaatccaaccagacccacca	-	-	-	-
		BURPS1710b_1475 tRNA-Ala 1546387:1546462 forward	gggggcatagctcagctgggagagcacctgctttgcaagcagggggtcgtcggttcgatcccgtctgcctccacca	-	-	-	-
		BURPS1710b_1654 tRNA-OTHER 1764238:1764312 reverse	caaggcttacataaatgtgctagctgctgatttgggatcagagggtcgtaggttcgaatcctatcgctccgacca	+	GI6b	1825367..1764312	49 bp, ctgatttgggatcagagggtcgtaggttcgaatcctatcgctccgacca
		BURPS1710b_1702 tRNA-Pro 1825267:1825343 reverse	cggagcgtagcgcagcctggtagcgcatctgatttgggatcagagggtcgtaggttcgaatcctatcgctccgacca	+	GI6b	1825343..1764238..1717329	49 bp, ctgatttgggatcagagggtcgtaggttcgaatcctatcgctccgacca; 23 bp, ttcgaatcctatcgctccgacca
		BURPS1710b_1714 tRNA-Arg 1835578:1835654 forward	ccgcccttagctcagtcggatagagcaacggccttctaagccgtaggtcacacgttcgaatcgtgtagggcgggcca	+	GI7.1	1835578..1854323	54 bp, agcaacggccttctaagccgtaggtcacacgttcgaatcgtgtagggcgggcca
		BURPS1710b_1888 tRNA-Val 2059133:2059209 forward	aggctcgtagctcagttggttagagcaccaccttgacatggtgggggtcgttggttcgaatccaatcgagcctacca	-	-	-	-
		BURPS1710b_1901 tRNA-Pro 2071700:2071776 reverse	cggggcgtagcgcagcctggtagcgtacctgcatggggtgcaggtggtcggaggttcaaatcctctcgccccgacca	-	-	-	-
		BURPS1710b_1968 tRNA-Leu 2144275:2144361 reverse	gcccaggtggcggaattggtagacgcactaggttcaggtcctagcggtggcaacaccgtggaggttcgagtcctctcctgggcacca	-	-	-	-
		BURPS1710b_1969 tRNA-Leu 2144519:2144605 reverse	gcccaggtggcgaaattggtagacgcactaggttcaggtcctagcggtggcaacactgtggaggttcgagtcctctcttgggcacca	-	-	-	-
		BURPS1710b_1982 tRNA-Met 2158310:2158386 reverse	cgcggggtggagcagtctggcagctcgtcgggctcataacccgaaggtcgtaggttcaaatcctacccccgcaacca	-	-	-	-
		BURPS1710b_1995 tRNA-His 2166713:2166788 reverse	gtggctgtagctcagttggtagagtccaggattgtgattcctgttgtcgtgggttcgagtcccatcagccacccca	-	-	-	-
		BURPS1710b_2471 tRNA-Asp 2742820:2742896 reverse	ggagcggtagttcagtcggttagaataccggcctgtcacgccgggggtcgcgggttcgagtcccgtccgctccgcca	-	-	-	-
		BURPS1710b_2476 tRNA-Val 2746390:2746465 reverse	gggtgcttagctcagttggtagagcggcgcccttacaaggcgtaggtcgggagttcgagcctctcagcacccacca	-	-	-	-
		BURPS1710b_2501 tRNA-Leu 2769127:2769213 reverse	gcgtgagtggcgaaattggtagacgcaccaggtttaggtcctgacgcccgcaagggcgtgccggttcgagtccggcctcacgcacca	-	-	-	-
		BURPS1710b_2621 tRNA-Asp 2906120:2906196 reverse	ggagcggtagttcagtcggttagaataccggcctgtcacgccgggggtcgcgggttcgagtcccgtccgctccgcca	-	-	-	-
		BURPS1710b_2622 tRNA-Glu 2906278:2906353 reverse	gtccccttcgtctagaggcctaggacatcaccctttcacggtgagtacaggggttcgaatcccctaggggacgcca	-	-	-	-
		BURPS1710b_2623 tRNA-Asp 2906418:2906494 reverse	ggagcggtagttcagtcggttagaataccggcctgtcacgccgggggtcgcgggttcgagtcccgtccgctccgcca	-	-	-	-
		BURPS1710b_2624 tRNA-Glu 2906572:2906647 reverse	gtccccttcgtctagaggcctaggacatcaccctttcacggtgagtacaggggttcgaatcccctaggggacgcca	-	-	-	-
		BURPS1710b_2625 tRNA-Ala 2906798:2906873 reverse	gggggtatagctcagctgggagagcgcttgcatggcatgcaagaggtcagcggttcgatcccgcttacctccacca	-	-	-	-
		BURPS1710b_2675 tRNA-Ser 2970205:2970298 reverse	ggagacgtggccgagaggtcgaaggcactcccctgctaagggagcatctgggccaaaacctggatcgagggttcgaatccctccgtctccgcca	-	-	-	-
		BURPS1710b_2752 tRNA-Met 3052627:3052703 reverse	cgcggggtggagcagtctggcagctcgtcgggctcataacccgaaggtcgtaggttcaaatcctacccccgcaacca	-	-	-	-
		BURPS1710b_2783 tRNA-Val 3088348:3088422 forward	gggcggttagctcagcggtagagcactgccttcacacggcaggggtcactggttcgatcccagtaccgcccacca	-	-	-	-
		BURPS1710b_2880 tRNA-Cys 3192898:3192971 reverse	ggcgcgatagcaaagcggttatgcagcggcctgcaaagccgtgtaggccggttcgactccggctcgcgcctcca	-	-	-	-
		BURPS1710b_2881 tRNA-Gly 3193086:3193161 reverse	gcgggagtagctcagttggtagagcgcaaccttgccaaggttgaggtcgcgagttcgagactcgtctcccgctcca	-	-	-	-
		BURPS1710b_2882 tRNA-Gly 3193221:3193296 reverse	gcgggagtagctcagttggtagagcgcaaccttgccaaggttgaggtcgcgagttcgagactcgtctcccgctcca	-	-	-	-
		BURPS1710b_2933 tRNA-Asn 3240254:3240329 forward	tccccgatagctcagtcggtagagcgccggactgttaatccgtaggtccctggttcgagcccaggtcggggagcca	-	-	-	-
		BURPS1710b_2934 tRNA-Asn 3240419:3240494 forward	tccccgatagctcagtcggtagagcgccggactgttaatccgtaggtccctggttcgagcccaggtcggggagcca	-	-	-	-
		BURPS1710b_3032 tRNA-Thr 3344756:3344831 forward	gccggtgtagctcagttggtagagcagcgcattcgtaatgcgaaggtcggaagttcgagtcttctctccggcacca	-	-	-	-
		BURPS1710b_3045 tRNA-Arg 3358365:3358441 forward	gcggctgtagctcagttggatagagtacttggctacgaaccaaggggtcgtgggttcgaatcctgccagccgcgcca	-	-	-	-
		BURPS1710b_3046 tRNA-Arg 3358502:3358578 forward	gcggctgtagctcagttggatagagtacttggctacgaaccaaggggtcgtgggttcgaatcctgccagccgcgcca	-	-	-	-
		BURPS1710b_3054 tRNA-Ser 3365959:3366046 forward	ggaagcgtggccgagtggtttaaggcactggtcttgaaaaccagcgacgggcaaccgtccgtgagttcgaatctcaccgcttccgcca	-	-	-	-
		BURPS1710b_3071 tRNA-Ser 3378024:3378114 reverse	ggaaaggtggcagagaggtcgaatgcgccggactcgaaatccggtatacggttataccgtatcgtgggttcgaatcccaccctttccgcca	-	-	-	-
		BURPS1710b_3118 tRNA-Gly 3424974:3425048 forward	gcgggcgtcgtataatggccattacctcagcttcccaagctgatgacgtgggttcgattcccatcgcccgctcca	-	-	-	-
		BURPS1710b_3259 tRNA-Lys 3563654:3563729 forward	gggtcgttagctcagctggtagagcagcggacttttaatccgttggtcactggttcgaatccagtacggcctacca	-	-	-	-
		BURPS1710b_3525 tRNA-Pro 3841404:3841480 forward	cggggtgtagcttagcctggtagagcgctacgttcgggacgtagaggccggaggttcgaatcctctcaccccgacca	-	-	-	-
		BURPS1710b_3560 tRNA-Ala 3885289:3885364 reverse	gggggcatagctcagctgggagagcacctgctttgcaagcagggggtcgtcggttcgatcccgtctgcctccacca	-	-	-	-
		BURPS1710b_3561 tRNA-Ile 3885399:3885475 reverse	gggtctgtagctcagtcggttagagcaccgtcttgataaggcgggggtcgttggttcgaatccaaccagacccacca	-	-	-	-
		BURPS1710b_3670 tRNA-Thr 4018251:4018326 reverse	gccggcttagctcatctggtagagcagttgatttgtaatcatcaggtggcgggttcgagtcctgcagccggcacca	-	-	-	-
		BURPS1710b_3793 tRNA-Trp 4123135:4123210 reverse	aggggtatagctcaactggcagagcgtcggtctccaaaaccgaaggttgggggttcgattccctctgcccctgcca	-	-	-	-
		BURPS1710b_3795 tRNA-Thr 4124523:4124597 reverse	gcccatgtggctcagtggtagagcactcccttggtaagggagaggtcggcagttcgatcctgcccatgggcacca	-	-	-	-
		BURPS1710b_3796 tRNA-Gly 4124622:4124695 reverse	gcgggtgtagctcaatggtagagcagaagccttccaagcttacgacgagggttcgattcccttcacccgctcca	-	-	-	-
		BURPS1710b_3797 tRNA-Tyr 4124739:4124824 reverse	ggaggggtgcccgagtggctaaagggggcagactgtaaatctgttggcttacgcctacgttggttcgaatccaacctcctccacca	-	-	-	-
	Chr 2	BURPS1710b_A0832 tRNA-Met 1089194:1089269 reverse	gggcctgtagctcaggggttagagcagtcgactcataatcgattggtcgcgggttcgaaacccgccgggcccacca	-	-	-	-
		BURPS1710b_A1133 tRNA-Val 1416227:1416303 reverse	aggctcgtagctcagttggttagagcaccaccttgacatggtgggggtcgttggttcgaatccaatcgagcctacca	-	-	-	-
		BURPS1710b_A1909 tRNA-Ile 2325501:2325577 forward	gggtctgtagctcagtcggttagagcaccgtcttgataaggcgggggtcgttggttcgaatccaaccagacccacca	-	-	-	-
		BURPS1710b_A1910 tRNA-Ala 2325612:2325687 forward	gggggcatagctcagctgggagagcacctgctttgcaagcagggggtcgtcggttcgatcccgtctgcctccacca	-	-	-	-
		BURPS1710b_A1941 tRNA-Ser 2357486:2357575 forward	ggagagatggatgagtggtttaagtcgcacgcctggaaagcgtgtataggtgaaagcctatcgggggttcgaatccccctctctccgcca	-	-	-	-
		BURPS1710b_A2360 tRNA-Leu 2861899:2861983 reverse	gccgacgtggtgaaattggtagacacgctatcttgagggggtagtggcgaaagccgtgcgagttcgagtctcgccgtcggcacca	-	-	-	-
		BURPS1710b_A2614 tRNA-Cys 3145368:3145441 forward	ggcgcggtagcaaagcggttatgcggcggcctgcaaagccgctcaggtcggttcgactccggctcgcgcctcca	-	-	-	-

## Sheet: Table S2.3
	Table S2.3 tRNA-SSR Distribution in 1106a
		tRNA in 1106A	1106A-tRNA sequence (5' --> 3')	3'end repeat	GI	coordinate	recognition site
	Chromosome 1	BURPS1106A_0148 tRNA-Lys 142232:142307 reverse	ggggcgttagctcagttggtagagcagcggactcttaatccgtaggtcgagtgttcgagtcactcacgccccacca	-	-	-	-
		BURPS1106A_0169 tRNA-Phe 160322:160397 forward	ggcccggtagctcagttggtagagcagcggattgaaaatccgcgtgtcggtggttcgattccgccccaggccacca	-	-	-	-
		BURPS1106A_0586 tRNA-Gln 555319:555395 reverse	aggggagtcgccaagttggttaaggcaccggattttgattccggcatgcgagggttcgagtccttcctcccctgcca	-	-	-	-
		BURPS1106A_0809 tRNA-Met 794242:794318 reverse	ggcgaattagctcagtcggttagagcgacggaatcataatccgcaggtccggggttcgagtccctgattcgccacca	+	GI4.2	794318..786145	17bp, tccctgattcgccacca
		BURPS1106A_1010 tRNA-Leu 988232:988316 reverse	gcccaggtggtgaaattggtagacgcaggggactcaaaatcccccgccgcaaggcgtgccggttcgattccggccctgggcacca	-	-	-	-
		BURPS1106A_1133 tRNA-Arg 1115195:1115269 reverse	ctccccgtagttcaatggatagaacaagcgcctcctaagcgctagatacaggttcgattcctgtcggggggacca	-	-	-	-
		BURPS1106A_1298 tRNA-Leu 1270752:1270836 forward	gccgacgtggtgaaattggtagacacgctatcttgagggggtagtggcgaaagctgtgcgagttcgagtctcgccgtcggcacca	-	-	-	-
		BURPS1106A_1338 tRNA-Ile 1307583:1307659 forward	gggtctgtagctcagtcggttagagcaccgtcttgataaggcgggggtcgttggttcgaatccaaccagacccacca	-	-	-	-
		BURPS1106A_1339 tRNA-Ala 1307694:1307769 forward	gggggcatagctcagctgggagagcacctgctttgcaagcagggggtcgtcggttcgatcccgtctgcctccacca	-	-	-	-
		BURPS1106A_1531 tRNA-Pro 1488886:1488962 reverse	cggagcgtagcgcagcctggtagcgcatctgatttgggatcagagggtcgtaggttcgaatcctatcgctccgacca	-	-	-	-
		BURPS1106A_1545 tRNA-Arg 1499125:1499201 forward	ccgcccttagctcagtcggatagagcaacggccttctaagccgtaggtcacacgttcgaatcgtgtagggcgggcca	-	-	-	-
		BURPS1106A_1734 tRNA-Val 1694012:1694088 forward	aggctcgtagctcagttggttagagcaccaccttgacatggtgggggtcgttggttcgaatccaatcgagcctacca	-	-	-	-
		BURPS1106A_1745 tRNA-Pro 1706578:1706654 reverse	cggggcgtagcgcagcctggtagcgtacctgcatggggtgcaggtggtcggaggttcaaatcctctcgccccgacca	-	-	-	-
		BURPS1106A_1814 tRNA-Leu 1777702:1777788 reverse	gcccaggtggcggaattggtagacgcactaggttcaggtcctagcggtggcaacaccgtggaggttcgagtcctctcctgggcacca	-	-	-	-
		BURPS1106A_1815 tRNA-Leu 1777946:1778032 reverse	gcccaggtggcgaaattggtagacgcactaggttcaggtcctagcggtggcaacactgtggaggttcgagtcctctcttgggcacca	-	-	-	-
		BURPS1106A_1829 tRNA-Met 1791737:1791813 reverse	cgcggggtggagcagtctggcagctcgtcgggctcataacccgaaggtcgtaggttcaaatcctacccccgcaacca	-	-	-	-
		BURPS1106A_1842 tRNA-His 1800128:1800203 reverse	gtggctgtagctcagttggtagagtccaggattgtgattcctgttgtcgtgggttcgagtcccatcagccacccca	-	-	-	-
		BURPS1106A_2351 tRNA-Asp 2329089:2329165 reverse	ggagcggtagttcagtcggttagaataccggcctgtcacgccgggggtcgcgggttcgagtcccgtccgctccgcca	-	-	-	-
		BURPS1106A_2359 tRNA-Val 2332775:2332850 reverse	gggtgcttagctcagttggtagagcggcgcccttacaaggcgtaggtcgggagttcgagcctctcagcacccacca	-	-	-	-
		BURPS1106A_2388 tRNA-Leu 2355508:2355594 reverse	gcgtgagtggcgaaattggtagacgcaccaggtttaggtcctgacgcccgcaagggcgtgccggttcgagtccggcctcacgcacca	-	-	-	-
		BURPS1106A_2536 tRNA-Asp 2492215:2492291 reverse	ggagcggtagttcagtcggttagaataccggcctgtcacgccgggggtcgcgggttcgagtcccgtccgctccgcca	-	-	-	-
		BURPS1106A_2537 tRNA-Glu 2492373:2492448 reverse	gtccccttcgtctagaggcctaggacatcaccctttcacggtgagtacaggggttcgaatcccctaggggacgcca	-	-	-	-
		BURPS1106A_2538 tRNA-Asp 2492513:2492589 reverse	ggagcggtagttcagtcggttagaataccggcctgtcacgccgggggtcgcgggttcgagtcccgtccgctccgcca	-	-	-	-
		BURPS1106A_2539 tRNA-Glu 2492667:2492742 reverse	gtccccttcgtctagaggcctaggacatcaccctttcacggtgagtacaggggttcgaatcccctaggggacgcca	-	-	-	-
		BURPS1106A_2540 tRNA-Ala 2492893:2492968 reverse	gggggtatagctcagctgggagagcgcttgcatggcatgcaagaggtcagcggttcgatcccgcttacctccacca	-	-	-	-
		BURPS1106A_2590 tRNA-Ser 2556350:2556443 reverse	ggagacgtggccgagaggtcgaaggcactcccctgctaagggagcatctgggccaaaacctggatcgagggttcgaatccctccgtctccgcca	-	-	-	-
		BURPS1106A_2677 tRNA-Met 2640164:2640240 reverse	cgcggggtggagcagtctggcagctcgtcgggctcataacccgaaggtcgtaggttcaaatcctacccccgcaacca	-	-	-	-
		BURPS1106A_2705 tRNA-Val 2675968:2676042 forward	gggcggttagctcagcggtagagcactgccttcacacggcaggggtcactggttcgatcccagtaccgcccacca	-	-	-	-
		BURPS1106A_2825 tRNA-Cys 2782553:2782626 reverse	ggcgcgatagcaaagcggttatgcagcggcctgcaaagccgtgtaggccggttcgactccggctcgcgcctcca	-	-	-	-
		BURPS1106A_2826 tRNA-Gly 2782741:2782816 reverse	gcgggagtagctcagttggtagagcgcaaccttgccaaggttgaggtcgcgagttcgagactcgtctcccgctcca	-	-	-	-
		BURPS1106A_2827 tRNA-Gly 2782876:2782951 reverse	gcgggagtagctcagttggtagagcgcaaccttgccaaggttgaggtcgcgagttcgagactcgtctcccgctcca	-	-	-	-
		BURPS1106A_2876 tRNA-Asn 2829904:2829979 forward	tccccgatagctcagtcggtagagcgccggactgttaatccgtaggtccctggttcgagcccaggtcggggagcca	-	-	-	-
		BURPS1106A_2877 tRNA-Asn 2830069:2830144 forward	tccccgatagctcagtcggtagagcgccggactgttaatccgtaggtccctggttcgagcccaggtcggggagcca	-	-	-	-
		BURPS1106A_2989 tRNA-Thr 2934441:2934516 forward	gccggtgtagctcagttggtagagcagcgcattcgtaatgcgaaggtcggaagttcgagtcttctctccggcacca	-	-	-	-
		BURPS1106A_3011 tRNA-Arg 2948047:2948123 forward	gcggctgtagctcagttggatagagtacttggctacgaaccaaggggtcgtgggttcgaatcctgccagccgcgcca	-	-	-	-
		BURPS1106A_3012 tRNA-Arg 2948184:2948260 forward	gcggctgtagctcagttggatagagtacttggctacgaaccaaggggtcgtgggttcgaatcctgccagccgcgcca	-	-	-	-
		BURPS1106A_3020 tRNA-Ser 2955641:2955728 forward	ggaagcgtggccgagtggtttaaggcactggtcttgaaaaccagcgacgggcaaccgtccgtgagttcgaatctcaccgcttccgcca	-	-	-	-
		BURPS1106A_3037 tRNA-Ser 2967712:2967802 reverse	ggaaaggtggcagagaggtcgaatgcgccggactcgaaatccggtatacggttataccgtatcgtgggttcgaatcccaccctttccgcca	-	-	-	-
		BURPS1106A_3090 tRNA-Gly 3014716:3014790 forward	gcgggcgtcgtataatggccattacctcagcttcccaagctgatgacgtgggttcgattcccatcgcccgctcca	-	-	-	-
		BURPS1106A_3244 tRNA-Lys 3155243:3155318 forward	gggtcgttagctcagctggtagagcagcggacttttaatccgttggtcactggttcgaatccagtacggcctacca	-	-	-	-
		BURPS1106A_3528 tRNA-Pro 3432190:3432266 forward	cggggtgtagcttagcctggtagagcgctacgttcgggacgtagaggccggaggttcgaatcctctcaccccgacca	-	-	-	-
		BURPS1106A_3567 tRNA-Ala 3477685:3477760 reverse	gggggcatagctcagctgggagagcacctgctttgcaagcagggggtcgtcggttcgatcccgtctgcctccacca	-	-	-	-
		BURPS1106A_3568 tRNA-Ile 3477795:3477871 reverse	gggtctgtagctcagtcggttagagcaccgtcttgataaggcgggggtcgttggttcgaatccaaccagacccacca	-	-	-	-
		BURPS1106A_3702 tRNA-Thr 3621202:3621277 reverse	gccggcttagctcatctggtagagcagttgatttgtaatcatcaggtggcgggttcgagtcctgcagccggcacca	-	-	-	-
		BURPS1106A_3823 tRNA-Trp 3727272:3727347 reverse	aggggtatagctcaactggcagagcgtcggtctccaaaaccgaaggttgggggttcgattccctctgcccctgcca	-	-	-	-
		BURPS1106A_3825 tRNA-Thr 3728660:3728734 reverse	gcccatgtggctcagtggtagagcactcccttggtaagggagaggtcggcagttcgatcctgcccatgggcacca	-	-	-	-
		BURPS1106A_3826 tRNA-Gly 3728759:3728832 reverse	gcgggtgtagctcaatggtagagcagaagccttccaagcttacgacgagggttcgattcccttcacccgctcca	-	-	-	-
		BURPS1106A_3827 tRNA-Tyr 3728876:3728961 reverse	ggaggggtgcccgagtggctaaagggggcagactgtaaatctgttggcttacgcctacgttggttcgaatccaacctcctccacca	-	-	-	-
		BURPS1106A_3831 tRNA-Ala 3733292:3733367 reverse	gggggcatagctcagctgggagagcacctgctttgcaagcagggggtcgtcggttcgatcccgtctgcctccacca	-	-	-	-
		BURPS1106A_3832 tRNA-Ile 3733402:3733478 reverse	gggtctgtagctcagtcggttagagcaccgtcttgataaggcgggggtcgttggttcgaatccaaccagacccacca	-	-	-	-
		BURPS1106A_3896 tRNA-Ala 3806555:3806630 reverse	ggggcggtagctcagctgggagagcgtcgcgttcgcaatgcgaaggtcgggagttcgatcctcctccgctccacca	-	-	-	-
		BURPS1106A_3988 tRNA-Arg 3889592:3889667 reverse	gcgcccgtagctcaatggatagagtactgccctccgaaggcaggggttgctggttcgatcccagccgggcgcgcca	-	-	-	-
	Chr 2	BURPS1106A_A0495 tRNA-Ile 486726:486802 forward	gggtctgtagctcagtcggttagagcaccgtcttgataaggcgggggtcgttggttcgaatccaaccagacccacca	-	-	-	-
		BURPS1106A_A0496 tRNA-Ala 486837:486912 forward	gggggcatagctcagctgggagagcacctgctttgcaagcagggggtcgtcggttcgatcccgtctgcctccacca	-	-	-	-
		BURPS1106A_A0533 tRNA-Ser 518662:518751 forward	ggagagatggatgagtggtttaagtcgcacgcctggaaagcgtgtataggtgaaagcctatcgggggttcgaatccccctctctccgcca	-	-	-	-
		BURPS1106A_A1064 tRNA-Leu 1022567:1022651 reverse	gccgacgtggtgaaattggtagacacgctatcttgagggggtagtggcgaaagccgtgcgagttcgagtctcgccgtcggcacca	-	-	-	-
		BURPS1106A_A1386 tRNA-Cys 1305793:1305866 forward	ggcgcggtagcaaagcggttatgcggcggcctgcaaagccgctcaggtcggttcgactccggctcgcgcctcca	-	-	-	-
		BURPS1106A_A2383 tRNA-Met 2359323:2359398 reverse	gggcctgtagctcaggggttagagcagtcgactcataatcgattggtcgcgggttcgaaacccgccgggcccacca	-	-	-	-
		BURPS1106A_A2749 tRNA-Val 2686797:2686873 reverse	aggctcgtagctcagttggttagagcaccaccttgacatggtgggggtcgttggttcgaatccaatcgagcctacca	-	-	-	-

## Sheet: Table S2.4
	Table S2.4 tRNA-SSR Distribution in MSHR668
		tRNA in MSHR668	MSHR668-tRNA sequence (5' --> 3')	3'end repeat	GI	coordinate	recognition site
	Chromosome 1	BURPS668_0140 tRNA-Lys 134992:135067 reverse	ggggcgttagctcagttggtagagcagcggactcttaatccgtaggtcgagtgttcgagtcactcacgccccacca	-	-	-	-
		BURPS668_0159 tRNA-Phe 152929:153004 forward	ggcccggtagctcagttggtagagcagcggattgaaaatccgcgtgtcggtggttcgattccgccccaggccacca	-	-	-	-
		BURPS668_0570 tRNA-Gln 540563:540639 reverse	aggggagtcgccaagttggttaaggcaccggattttgattccggcatgcgagggttcgagtccttcctcccctgcca	-	-	-	-
		BURPS668_0805 tRNA-Met 786200:786276 reverse	ggcgaattagctcagtcggttagagcgacggaatcataatccgcaggtccggggttcgagtccctgattcgccacca	-	-	-	-
		BURPS668_1003 tRNA-Leu 979136:979220 reverse	gcccaggtggtgaaattggtagacgcaggggactcaaaatcccccgccgcaaggcgtgccggttcgattccggccctgggcacca	-	-	-	-
		BURPS668_1126 tRNA-Arg 1104881:1104955 reverse	ctccccgtagttcaatggatagaacaagcgcctcctaagcgctagatacaggttcgattcctgtcggggggacca	-	-	-	-
		BURPS668_1289 tRNA-Leu 1260303:1260387 forward	gccgacgtggtgaaattggtagacacgctatcttgagggggtagtggcgaaagctgtgcgagttcgagtctcgccgtcggcacca	-	-	-	-
		BURPS668_1329 tRNA-Ile 1297151:1297227 forward	gggtctgtagctcagtcggttagagcaccgtcttgataaggcgggggtcgttggttcgaatccaaccagacccacca	-	-	-	-
		BURPS668_1330 tRNA-Ala 1297262:1297337 forward	gggggcatagctcagctgggagagcacctgctttgcaagcagggggtcgtcggttcgatcccgtctgcctccacca	-	-	-	-
		BURPS668_1501 tRNA-Pro 1466499:1466575 reverse	cggagcgtagcgcagcctggtagcgcatctgatttgggatcagagggtcgtaggttcgaatcctatcgctccgacca	-	-	-	-
		BURPS668_1514 tRNA-Arg 1476780:1476856 forward	ccgcccttagctcagtcggatagagcaacggccttctaagccgtaggtcacacgttcgaatcgtgtagggcgggcca	+	GI7.3	1476780..1488539	54 bp, agcaacggccttctaagccgtaggtcacacgttcgaatcgtgtagggcgggcca
		BURPS668_1710 tRNA-Val 1685116:1685192 forward	aggctcgtagctcagttggttagagcaccaccttgacatggtgggggtcgttggttcgaatccaatcgagcctacca	-	-	-	-
		BURPS668_1722 tRNA-Pro 1697678:1697754 reverse	cggggcgtagcgcagcctggtagcgtacctgcatggggtgcaggtggtcggaggttcaaatcctctcgccccgacca	-	-	-	-
		BURPS668_1796 tRNA-Leu 1771971:1772057 reverse	gcccaggtggcggaattggtagacgcactaggttcaggtcctagcggtggcaacaccgtggaggttcgagtcctctcctgggcacca	-	-	-	-
		BURPS668_1797 tRNA-Leu 1772215:1772301 reverse	gcccaggtggcgaaattggtagacgcactaggttcaggtcctagcggtggcaacaccgtggaggttcgagtcctctcttgggcacca	-	-	-	-
		BURPS668_1813 tRNA-Met 1786002:1786078 reverse	cgcggggtggagcagtctggcagctcgtcgggctcataacccgaaggtcgtaggttcaaatcctacccccgcaacca	-	-	-	-
		BURPS668_1828 tRNA-His 1794366:1794441 reverse	gtggctgtagctcagttggtagagtccaggattgtgattcctgttgtcgtgggttcgagtcccatcagccacccca	-	-	-	-
		BURPS668_2313 tRNA-Asp 2295524:2295600 reverse	ggagcggtagttcagtcggttagaataccggcctgtcacgccggggggcgcgggttcgagtcccgtccgctccgcca	-	-	-	-
		BURPS668_2318 tRNA-Val 2299117:2299192 reverse	gggtgcttagctcagttggtagagcggcgcccttacaaggcgtaggtcgggagttcgagcctctcagcacccacca	-	-	-	-
		BURPS668_2346 tRNA-Leu 2321813:2321899 reverse	gcgtgagtggcgaaattggtagacgcaccaggtttaggtcctgacgcccgcaagggcgtgccggttcgagtccggcctcacgcacca	-	-	-	-
		BURPS668_2482 tRNA-Asp 2447187:2447263 reverse	ggagcggtagttcagtcggttagaataccggcctgtcacgccgggggtcgcgggttcgagtcccgtccgctccgcca	-	-	-	-
		BURPS668_2483 tRNA-Glu 2447345:2447420 reverse	gtccccttcgtctagaggcctaggacatcaccctttcacggtgagtacaggggttcgaatcccctaggggacgcca	-	-	-	-
		BURPS668_2484 tRNA-Asp 2447485:2447561 reverse	ggagcggtagttcagtcggttagaataccggcctgtcacgccgggggtcgcgggttcgagtcccgtccgctccgcca	-	-	-	-
		BURPS668_2485 tRNA-Glu 2447639:2447714 reverse	gtccccttcgtctagaggcctaggacatcaccctttcacggtgagtacaggggttcgaatcccctaggggacgcca	-	-	-	-
		BURPS668_2486 tRNA-Ala 2447865:2447940 reverse	gggggtatagctcagctgggagagcgcttgcatggcatgcaagaggtcagcggttcgatcccgcttacctccacca	-	-	-	-
		BURPS668_2538 tRNA-Ser 2511202:2511295 reverse	ggagacgtggccgagaggtcgaaggcactcccctgctaagggagcatctgggccaaaacctggatcgagggttcgaatccctccgtctccgcca	-	-	-	-
		BURPS668_2621 tRNA-Met 2593563:2593639 reverse	cgcggggtggagcagtctggcagctcgtcgggctcataacccgaaggtcgtaggttcaaatcctacccccgcaacca	-	-	-	-
		BURPS668_2650 tRNA-Val 2629298:2629372 forward	gggcggttagctcagcggtagagcactgccttcacacggcaggggtcactggttcgatcccagtaccgcccacca	-	-	-	-
		BURPS668_2765 tRNA-Cys 2733124:2733197 reverse	ggcgcgatagcaaagcggttatgcagcggcctgcaaagccgtgtaggccggttcgactccggctcgcgcctcca	-	-	-	-
		BURPS668_2766 tRNA-Gly 2733312:2733387 reverse	gcgggagtagctcagttggtagagcgcaaccttgccaaggttgaggtcgcgagttcgagactcgtctcccgctcca	-	-	-	-
		BURPS668_2767 tRNA-Gly 2733447:2733522 reverse	gcgggagtagctcagttggtagagcgcaaccttgccaaggttgaggtcgcgagttcgagactcgtctcccgctcca	-	-	-	-
		BURPS668_2815 tRNA-Asn 2780465:2780540 forward	tccccgatagctcagtcggtagagcgccggactgttaatccgtaggtccctggttcgagcccaggtcggggagcca	-	-	-	-
		BURPS668_2816 tRNA-Asn 2780630:2780705 forward	tccccgatagctcagtcggtagagcgccggactgttaatccgtaggtccctggttcgagcccaggtcggggagcca	-	-	-	-
		BURPS668_2927 tRNA-Thr 2887205:2887280 forward	gccggtgtagctcagttggtagagcagcgcattcgtaatgcgaaggtcggaagttcgagtcttctctccggcacca	-	-	-	-
		BURPS668_2945 tRNA-Arg 2900832:2900908 forward	gcggctgtagctcagttggatagagtacttggctacgaaccaaggggtcgtgggttcgaatcctgccagccgcgcca	-	-	-	-
		BURPS668_2946 tRNA-Arg 2900968:2901044 forward	gcggctgtagctcagttggatagagtacttggctacgaaccaaggggtcgtgggttcgaatcctgccagccgcgcca	-	-	-	-
		BURPS668_2954 tRNA-Ser 2908425:2908512 forward	ggaagcgtggccgagtggtttaaggcactggtcttgaaaaccagcgacgggcaaccgtccgtgagttcgaatctcaccgcttccgcca	-	-	-	-
		BURPS668_2985 tRNA-Ser 2930511:2930601 reverse	ggaaaggtggcagagaggtcgaatgcgccggactcgaaatccggtatacggttataccgtatcgtgggttcgaatcccaccctttccgcca	-	-	-	-
		BURPS668_3055 tRNA-Gly 3000645:3000719 forward	gcgggcgtcgtataatggccattacctcagcttcccaagctgatgacgtgggttcgattcccatcgcccgctcca	+ (5' end repeat)	GI9b	2977462..3000719, 2982039..3000719	2 repeats of 40bp, gcgggcgtcgtataatggccattacctcagcttcccaagc
		BURPS668_3206 tRNA-Lys 3138934:3139009 forward	gggtcgttagctcagctggtagagcagcggacttttaatccgttggtcactggttcgaatccagtacggcctacca	-	-	-	-
		BURPS668_3492 tRNA-Pro 3414437:3414513 forward	cggggtgtagcttagcctggtagagcgctacgttcgggacgtagaggccggaggttcgaatcctctcaccccgacca	+	GI9c	3414437..3432450	47bp, cgttcgggacgtagaggccggaggttcgaatcctctcaccccgacca
		BURPS668_3541 tRNA-Ala 3476180:3476255 reverse	gggggcatagctcagctgggagagcacctgctttgcaagcagggggtcgtcggttcgatcccgtctgcctccacca	-	-	-	-
		BURPS668_3542 tRNA-Ile 3476290:3476366 reverse	gggtctgtagctcagtcggttagagcaccgtcttgataaggcgggggtcgttggttcgaatccaaccagacccacca	-	-	-	-
		BURPS668_3645 tRNA-Thr 3573971:3574046 reverse	gccggcttagctcatctggtagagcagttgatttgtaatcatcaggtggcgggttcgagtcctgcagccggcacca	+	GI10	3567300..3574045	43/45 bp, tttgtaatcatcaggtggcg-gttcgagtcctgcagcc-gcacca
		BURPS668_3761 tRNA-Trp 3677535:3677610 reverse	aggggtatagctcaactggcagagcgtcggtctccaaaaccgaaggttgggggttcgattccctctgcccctgcca	-	-	-	-
		BURPS668_3763 tRNA-Thr 3678923:3678997 reverse	gcccatgtggctcagtggtagagcactcccttggtaagggagaggtcggcagttcgatcctgcccatgggcacca	-	-	-	-
		BURPS668_3764 tRNA-Gly 3679022:3679095 reverse	gcgggtgtagctcaatggtagagcagaagccttccaagcttacgacgagggttcgattcccttcacccgctcca	-	-	-	-
		BURPS668_3765 tRNA-Tyr 3679139:3679224 reverse	ggaggggtgcccgagtggctaaagggggcagactgtaaatctgttggcttacgcctacgttggttcgaatccaacctcctccacca	-	-	-	-
		BURPS668_3770 tRNA-Ala 3683563:3683638 reverse	gggggcatagctcagctgggagagcacctgctttgcaagcagggggtcgtcggttcgatcccgtctgcctccacca	-	-	-	-
		BURPS668_3771 tRNA-Ile 3683673:3683749 reverse	gggtctgtagctcagtcggttagagcaccgtcttgataaggcgggggtcgttggttcgaatccaaccagacccacca	-	-	-	-
		BURPS668_3815 tRNA-Ala 3722102:3722177 reverse	ggggcggtagctcagctgggagagcgtcgcgttcgcaatgcgaaggtcgggagttcgatcctcctccgctccacca	-	-	-	-
		BURPS668_3916 tRNA-Arg 3814190:3814265 reverse	gcgcccgtagctcaatggatagagtactgccctccgaaggcaggggttgctggttcgatcccagccgggcgcgcca	+	GI12.3	3814255..3802989	50bp, ctgccctccgaaggcaggggttgctggttcgatcccagccgggcgcgcca
	Chr 2	BURPS668_A0592 tRNA-Ile 559973:560049 forward	gggtctgtagctcagtcggttagagcaccgtcttgataaggcgggggtcgttggttcgaatccaaccagacccacca	-	-	-	-
		BURPS668_A0593 tRNA-Ala 560084:560159 forward	gggggcatagctcagctgggagagcacctgctttgcaagcagggggtcgtcggttcgatcccgtctgcctccacca	-	-	-	-
		BURPS668_A0631 tRNA-Ser 591973:592062 forward	ggagagatggatgagtggtttaagtcgcacgcctggaaagcgtgtataggtgaaagcctatcgggggttcgaatccccctctctccgcca	-	-	-	-
		BURPS668_A1149 tRNA-Leu 1093940:1094024 reverse	gccgacgtggtgaaattggtagacacgctatcttgagggggtagtggcgaaagccgtgcgagttcgagtctcgccgtcggcacca	-	-	-	-
		BURPS668_A1473 tRNA-Cys 1371358:1371431 forward	ggcgcggtagcaaagcggttatgcggcggcctgcaaagccgctcaggtcggttcgactccggctcgcgcctcca	-	-	-	-
		BURPS668_A2524 tRNA-Met 2436529:2436604 reverse	gggcctgtagctcaggggttagagcagtcgactcataatcgattggtcgcgggttcgaaacccgccgggcccacca	-	-	-	-
		BURPS668_A2904 tRNA-Val 2760016:2760092 reverse	aggctcgtagctcagttggttagagcaccaccttgacatggtgggggtcgttggttcgaatccaatcgagcctacca	-	-	-	-

## Sheet: Table S2.5
	Table S2.5 tRNA-SSR Distribution in unfinished genome MSHR305
	Contig	tRNA in MSHR 305	MSHR305-tRNA sequence (5' --> 3')	3'end repeat	GI	coordinate (in contig)	recognition site
	Contig 1	BURPS305_6961 tRNA-Asp 433718:433794 reverse	ggagcggtagttcagtcggttagaataccggcctgtcacgccgggggtcgcgggttcgagtcccgtccgctccgcca	-	-	-	-
		BURPS305_6969 tRNA-Val 437477:437552 reverse	gggtgcttagctcagttggtagagcggcgcccttacaaggcgtaggtcgggagttcgagcctctcagcacccacca	-	-	-	-
		BURPS305_7000 tRNA-Leu 460216:460302 reverse	gcgtgagtggcgaaattggtagacgcaccaggtttaggtcctgacgcccgcaagggcgtgccggttcgagtccggcctcacgcacca	-	-	-	-
		BURPS305_7142 tRNA-Asp 587272:587348 reverse	ggagcggtagttcagtcggttagaataccggcctgtcacgccgggggtcgcgggttcgagtcccgtccgctccgcca	-	-	-	-
		BURPS305_7143 tRNA-Glu 587430:587505 reverse	gtccccttcgtctagaggcctaggacatcaccctttcacggtgagtacaggggttcgaatcccctaggggacgcca	-	-	-	-
		BURPS305_7144 tRNA-Asp 587570:587646 reverse	ggagcggtagttcagtcggttagaataccggcctgtcacgccgggggtcgcgggttcgagtcccgtccgctccgcca	-	-	-	-
		BURPS305_7145 tRNA-Glu 587724:587799 reverse	gtccccttcgtctagaggcctaggacatcaccctttcacggtgagtacaggggttcgaatcccctaggggacgcca	-	-	-	-
		BURPS305_7204 tRNA-Ser 651319:651412 reverse	ggagacgtggccgagaggtcgaaggcactcccctgctaagggagcatctgggccaaaacctggatcgagggttcgaatccctccgtctccgcca	-	-	-	-
		BURPS305_7349 tRNA-Met 775871:775947 reverse	cgcggggtggagcagtctggcagctcgtcgggctcataacccgaaggtcgtaggttcaaatcctacccccgcaacca	-	-	-	-
		BURPS305_7377 tRNA-Val 811605:811679 forward	gggcggttagctcagcggtagagcactgccttcacacggcaggggtcactggttcgatcccagtaccgcccacca	-	-	-	-
		BURPS305_7540 tRNA-Cys 957529:957602 reverse	ggcgcgatagcaaagcggttatgcagcggcctgcaaagccgtgtaggccggttcgactccggctcgcgcctcca	+	GI8d	957602..916116	48 bp, cggcctgcaaagccgtgtaggccggttcgactccggctcgcgcctcca
		BURPS305_7541 tRNA-Gly 957717:957792 reverse	gcgggagtagctcagttggtagagcgcaaccttgccaaggttgaggtcgcgagttcgagactcgtctcccgctcca	-	-	-	-
		BURPS305_7542 tRNA-Gly 957852:957927 reverse	gcgggagtagctcagttggtagagcgcaaccttgccaaggttgaggtcgcgagttcgagactcgtctcccgctcca	-	-	-	-
		BURPS305_7592 tRNA-Asn 1004917:1004992 forward	tccccgatagctcagtcggtagagcgccggactgttaatccgtaggtccctggttcgagcccaggtcggggagcca	-	-	-	-
		BURPS305_7593 tRNA-Asn 1005082:1005157 forward	tccccgatagctcagtcggtagagcgccggactgttaatccgtaggtccctggttcgagcccaggtcggggagcca	-	-	-	-
		BURPS305_7707 tRNA-Thr 1109260:1109335 forward	gccggtgtagctcagttggtagagcagcgcattcgtaatgcgaaggtcggaagttcgagtcttctctccggcacca	-	-	-	-
		>non-annotated tRNA-Ala 587950:588025 reverse	gggggtatagctcagctgggagagcgcttgcatggcatgcaagaggtcagcggttcgatcccgcttacctccacca	-	-	-	-
	Contig 2	BURPS305_6318 tRNA-Val 562139:562215 reverse	aggctcgtagctcagttggttagagcaccaccttgacatggtgggggtcgttggttcgaatccaatcgagcctacca	-	-	-	-
		>non-annotated tRNA-ser 54723:54820 reverse	gaaggcattcgtatccggtggtgcggctgggcttcaaacccagttggtgcggtcagcccgcgccaggtcggttcgactccggctgccttccgcca	-	-	-	-
		>non-annotated tRNA-met 232082:232157 reverse	gggcctgtagctcaggggttagagcagtcgactcataatcgattggtcgcgggttcgaaacccgccgggcccacca	-	-	-	-
	Contig 3	BURPS305_5359 tRNA-Leu 334384:334468 forward	gccgacgtggtgaaattggtagacacgctatcttgagggggtagtggcgaaagccgtgcgagttcgagtctcgccgtcggcacca	-	-	-	-
		BURPS305_5022 tRNA-Cys 49042:49115 reverse	ggcgcggtagcaaagcggttatgcggcggcctgcaaagccgctcaggtcggttcgactccggctcgcgcctcca	-	-	-	-
	Contig 4	BURPS305_4507 tRNA-Met 125537:125613 forward	ggcgaattagctcagtcggttagagcgacggaatcataatccgcaggtccggggttcgagtccctgattcgccacca	+	GI4.4	125537..137630	21 bp, cgagtccctgattcgccacca
		BURPS305_4751 tRNA-Gln 380833:380909 forward	aggggagtcgccaagttggttaaggcaccggattttgattccggcatgcgagggttcgagtccttcctcccctgcca	-	-	-	-
	Contig 5	BURPS305_3774 tRNA-Arg 3168:3244 forward	gcggctgtagctcagttggatagagtacttggctacgaaccaaggggtcgtgggttcgaatcctgccagccgcgcca	-	-	-	-
		BURPS305_3775 tRNA-Arg 3304:3380 forward	gcggctgtagctcagttggatagagtacttggctacgaaccaaggggtcgtgggttcgaatcctgccagccgcgcca	-	-	-	-
		BURPS305_3784 tRNA-Ser 10760:10847 forward	ggaagcgtggccgagtggtttaaggcactggtcttgaaaaccagcgacgggcaaccgtccgtgagttcgaatctcaccgcttccgcca	-	-	-	-
		BURPS305_3802 tRNA-Ser 22841:22931 reverse	ggaaaggtggcagagaggtcgaatgcgccggactcgaaatccggtatacggttataccgtatcgtgggttcgaatcccaccctttccgcca	-	-	-	-
		BURPS305_3860 tRNA-Gly 72871:72945 forward	gcgggcgtcgtataatggccattacctcagcttcccaagctgatgacgtgggttcgattcccatcgcccgctcca	-	-	-	-
		BURPS305_4018 tRNA-Lys 212021:212096 forward	gggtcgttagctcagctggtagagcagcggacttttaatccgttggtcactggttcgaatccagtacggcctacca	-	-	-	-
		BURPS305_4319 tRNA-Pro 491821:491897 forward	cggggtgtagcttagcctggtagagcgctacgttcgggacgtagaggccggaggttcgaatcctctcaccccgacca	+	GI9c.1	491821..508951	47 bp, cgttcgggacgtagaggccggaggttcgaatcctctcaccccgacca
	Contig 7	BURPS305_2758 tRNA-Arg 120084:120158 forward	ctccccgtagttcaatggatagaacaagcgcctcctaagcgctagatacaggttcgattcctgtcggggggacca	-	-	-	-
		BURPS305_2897 tRNA-Leu 253711:253795 forward	gcccaggtggtgaaattggtagacgcaggggactcaaaatcccccgccgcaaggcgtgccggttcgattccggccctgggcacca	-	-	-	-
	Contig 8	BURPS305_3189 tRNA-Arg 205282:205357 forward	gcgcccgtagctcaatggatagagtactgccctccgaaggcaggggttgctggttcgatcccagccgggcgcgcca	-	-	-	-
		BURPS305_3286 tRNA-Ala 286960:287035 forward	ggggcggtagctcagctgggagagcgtcgcgttcgcaatgcgaaggtcgggagttcgatcctcctccgctccacca	+	GI11.2	286960..307132	45 bp, ttcgcaatgcgaaggtcgggagttcgatcctcctccgctccacca
	Contig 11	BURPS305_1350 tRNA-His 82174:82249 forward	gtggctgtagctcagttggtagagtccaggattgtgattcctgttgtcgtgggttcgagtcccatcagccacccca	-	-	-	-
		BURPS305_1363 tRNA-Met 92176:92252 forward	cgcggggtggagcagtctggcagctcgtcgggctcataacccgaaggtcgtaggttcaaatcctacccccgcaacca	-	-	-	-
		BURPS305_1377 tRNA-Leu 105923:106009 forward	gcccaggtggcgaaattggtagacgcactaggttcaggtcctagcggtggcaacactgtggaggttcgagtcctctcttgggcacca	-	-	-	-
		BURPS305_1378 tRNA-Leu 106167:106253 forward	gcccaggtggcggaattggtagacgcactaggttcaggtcctagcggtggcaacaccgtggaggttcgagtcctctcctgggcacca	-	-	-	-
		BURPS305_1449 tRNA-Pro 180450:180526 forward	cggggcgtagcgcagcctggtagcgtacctgcatggggtgcaggtggtcggaggttcaaatcctctcgccccgacca	-	-	-	-
		BURPS305_1461 tRNA-Val 193013:193089 reverse	aggctcgtagctcagttggttagagcaccaccttgacatggtgggggtcgttggttcgaatccaatcgagcctacca	-	-	-	-
	Contig 13	BURPS305_1165 tRNA-Arg 143253:143329 reverse	ccgcccttagctcagtcggatagagcaacggccttctaagccgtaggtcacacgttcgaatcgtgtagggcgggcca	-	-	-	-
		BURPS305_1181 tRNA-Pro 153532:153608 forward	cggagcgtagcgcagcctggtagcgcatctgatttgggatcagagggtcgtaggttcgaatcctatcgctccgacca	-	-	-	-
	Contig 14	BURPS305_7950 tRNA-Ala 227431:227506 reverse	gggggcatagctcagctgggagagcacctgctttgcaagcagggggtcgtcggttcgatcccgtctgcctccacca	-	-	-	-
		>non-annotated tRNA-ser 195574:195663 reverse	ggagagatggatgagtggtttaagtcgcacgcctggaaagcgtgtataggtgaaagcctatcgggggttcgaatccccctctctccgcca	-	-	-	-
		BURPS305_7951 tRNA-Ile 227541:227617 reverse	gggtctgtagctcagtcggttagagcaccgtcttgataaggcgggggtcgttggttcgaatccaaccagacccacca	-	-	-	-
	Contig 15	BURPS305_1787 tRNA-Ala 1055:1130 reverse	gggggcatagctcagctgggagagcacctgctttgcaagcaggggggcgtcggttcgatcccgtctgcctccacca	-	-	-	-
		BURPS305_1788 tRNA-Ile 1165:1241 reverse	gggtctgtagctcagtcggttagagcaccgtcttgataaggcgggggtcgttggttcgaatccaaccagacccacca	-	-	-	-
		BURPS305_1916 tRNA-Thr 111536:111611 reverse	gccggcttagctcatctggtagagcagttgatttgtaatcatcaggtggcgggttcgagtcctgcagccggcacca	+	GI10.3	111611..96059	46 bp, atttgtaatcatcaggtggcgggttcgagtcctgcagccggcacca
		BURPS305_2037 tRNA-Trp 216434:216509 reverse	aggggtatagctcaactggcagagcgtcggtctccaaaaccgaaggttgggggttcgattccctctgcccctgcca	-	-	-	-
		BURPS305_2039 tRNA-Thr 217822:217896 reverse	gcccatgtggctcagtggtagagcactcccttggtaagggagaggtcggcagttcgatcctgcccatgggcacca	-	-	-	-
		BURPS305_2040 tRNA-Gly 217921:217994 reverse	gcgggtgtagctcaatggtagagcagaagccttccaagcttacgacgagggttcgattcccttcacccgctcca	-	-	-	-
		BURPS305_2041 tRNA-Tyr 218038:218123 reverse	ggaggggtgcccgagtggctaaagggggcagactgtaaatctgttggcttacgcctacgttggttcgaatccaacctcctccacca	-	-	-	-
	Contig 20	BURPS305_7994 tRNA-Leu 36165:36249 reverse	gccgacgtggtgaaattggtagacacgctatcttgagggggtagtggcgaaagctgtgcgagttcgagtctcgccgtcggcacca	-	-	-	-
	Contig 22	BURPS305_0205 tRNA-Lys 16801:16876 reverse	ggggcgttagctcagttggtagagcagcggactcttaatccgtaggtcgagtgttcgagtcactcacgccccacca	-	-	-	-
		BURPS305_0223 tRNA-Phe 34856:34931 forward	ggcccggtagctcagttggtagagcagcggattgaaaatccgcgtgtcggtggttcgattccgccccaggccacca	-	-	-	-
		*305 Missing 2 tRNA-Ala
		*305 missing 2 tRNA-Ile

## Sheet: Table S2.6
	Table S2.6 tRNA-SSR Distribution in Bt E264
		tRNA in E264	E264-tRNA sequence (5' --> 3')	3'end repeat	GI	coordinate	recognition site	Relative B. pseudomallei genomic island location
	Chromosome 1	BTH_I0120 tRNA-Lys 148883:148958 reverse	ggggcgttagctcagttggtagagcagcggactcttaatccgtaggtcgagtgttcgagtcactcacgccccacca	+	-	148958..99825	49 bp, cggactcttaatccgtaggtcgagtgttcgagtcactcacgccccacca	GI1a
		BTH_I0136 tRNA-Phe 166794:166869 forward	ggcccggtagctcagttggtagagcagcggattgaaaatccgcgtgtcggtggttcgattccgccccaggccacca	-	-	-	-
		BTH_I0475 tRNA-Gln 528382:528458 reverse	aggggagtcgccaagttggtcaaggcaccggattttgattccggcatgcgagggttcgagtccttcctcccctgcca	-	-	-	-
		BTH_I0639 tRNA-Met 736134:736210 reverse	ggcgaattagctcagtcggttagagcgacggaatcataatccgcaggtccggggttcgagtccctgattcgccacca	-	-	-	-
		BTH_I0929 tRNA-Arg 1050735:1050809 reverse	ctccccgtagttcaatggatagaacaagcgcctcctaagcgctagatacaggttcgattcctgtcggggggacca	-	-	-	-
		BTH_I1060 tRNA-Leu 1203385:1203469 forward	gccgacgtggtgaaattggtagacacgctatcttgagggggtagtggcgaaagctgtgcgagttcgagtctcgccgtcggcacca	-	-	-	-
		BTH_I1097 tRNA-Ile 1239183:1239259 forward	gggtctgtagctcagtcggttagagcaccgtcttgataaggcgggggtcgttggttcgaatccaaccagacccacca	-	-	-	-
		BTH_I1098 tRNA-Ala 1239295:1239370 forward	gggggcatagctcagctgggagagcacctgctttgcaagcagggggtcgtcggttcgatcccgtctgcctccacca	-	-	-	-
		BTH_I1138 tRNA-Pro 1285314:1285390 reverse	cggggtgtagcttagcctggtagagcgctacgttcgggacgtagaggccggaggttcgaatcctctcaccccgacca	-	-	-	-
		BTH_I1370 tRNA-Lys 1548766:1548841 reverse	gggtcgttagctcagctggtagagcagcggacttttaatccgttggtcactggttcgaatccagtacggcctacca	-	-	-	-
		BTH_I1514 tRNA-Gly 1712236:1712310 reverse	gcgggcgtcgtataatggccattacctcagcttcccaagctgatgacgtgggttcgattcccatcgcccgctcca	-	-	-	-
		BTH_I1566 tRNA-Ser 1768364:1768454 forward	ggaaaggtggcagagaggtcgaatgcgccggactcgaaatccggtatacggttataccgtatcgtgggttcgaatcccaccctttccgcca	-	-	-	-
		BTH_I1581 tRNA-Ser 1781902:1781989 reverse	ggaagcgtggccgagtggtttaaggcactggtcttgaaaaccagcgacgggcaaccgtccgtgagttcgaatctcaccgcttccgcca	-	-	-	-
		BTH_I1589 tRNA-Arg 1789358:1789434 reverse	gcggctgtagctcagttggatagagtacttggctacgaaccaaggggtcgtgggttcgaatcctgccagccgcgcca	-	-	-	-
		BTH_I1590 tRNA-Arg 1789496:1789572 reverse	gcggctgtagctcagttggatagagtacttggctacgaaccaaggggtcgtgggttcgaatcctgccagccgcgcca	-	-	-	-
		BTH_I1602 tRNA-Thr 1801393:1801468 reverse	gccggtgtagctcagttggtagagcagcgcattcgtaatgcgaaggtcggaagttcgagtcttctctccggcacca	-	-	-	-
		BTH_I1694 tRNA-Asn 1904139:1904214 reverse	tccccgatagctcagtcggtagagcgccggactgttaatccgtaggtccctggttcgagcccaggtcggggagcca	-	-	-	-
		BTH_I1695 tRNA-Asn 1904304:1904379 reverse	tccccgatagctcagtcggtagagcgccggactgttaatccgtaggtccctggttcgagcccaggtcggggagcca	-	-	-	-
		BTH_I1741 tRNA-Gly 1951231:1951306 forward	gcgggagtagctcagttggtagagcgcaaccttgccaaggttgaggtcgcgagttcgagactcgtctcccgctcca	-	-	-	-
		BTH_I1742 tRNA-Gly 1951367:1951442 forward	gcgggagtagctcagttggtagagcgcaaccttgccaaggttgaggtcgcgagttcgagactcgtctcccgctcca	-	-	-	-
		BTH_I1743 tRNA-Cys 1951556:1951629 forward	ggcgcgatagcaaagcggttatgcagcggcctgcaaagccgtgtaggccggttcgactccggctcgcgcctcca	-	-	-	-
		BTH_I1831 tRNA-Val 2057580:2057654 reverse	gggcggttagctcagcggtagagcactgccttcacacggcaggggtcactggttcgatcccagtaccgcccacca	-	-	-	-
		BTH_I1857 tRNA-Met 2094975:2095051 forward	cgcggggtggagcagtctggcagctcgtcgggctcataacccgaaggtcgtaggttcaaatcctacccccgcaacca	-	-	-	-
		BTH_I1946 tRNA-Ser 2193139:2193232 forward	ggagacgtggccgagaggtcgaaggcactcccctgctaagggagcatctgggccaaaacctggatcgagggttcgaatccctccgtctccgcca	-	-	-	-
		BTH_I1985 tRNA-Ala 2252742:2252817 forward	gggggtatagctcagctgggagagcgcttgcatggcatgcaagaggtcagcggttcgatcccgcttacctccacca	-	-	-	-
		BTH_I1986 tRNA-Glu 2252968:2253043 forward	gtccccttcgtctagaggcctaggacatcaccctttcacggtgagtacaggggttcgaatcccctaggggacgcca	-	-	-	-
		BTH_I1987 tRNA-Asp 2253121:2253197 forward	ggagcggtagttcagtcggttagaataccggcctgtcacgccgggggtcgcgggttcgagtcccgtccgctccgcca	-	-	-	-
		BTH_I1988 tRNA-Glu 2253262:2253337 forward	gtccccttcgtctagaggcctaggacatcaccctttcacggtgagtacaggggttcgaatcccctaggggacgcca	-	-	-	-
		BTH_I1989 tRNA-Asp 2253419:2253495 forward	ggagcggtagttcagtcggttagaataccggcctgtcacgccgggggtcgcgggttcgagtcccgtccgctccgcca	-	-	-	-
		BTH_I3345 tRNA-Leu 2377289:2377375 forward	gcgtgagtggcgaaattggtagacgcaccaggtttaggtcctgacgcccgcaagggcgtgccggttcgagtccggcctcacgcacca	-	-	-	-
		BTH_I2123 tRNA-Val 2397867:2397942 forward	gggtgcttagctcagttggtagagcggcgcccttacaaggcgtaggtcgggagttcgagcctctcagcacccacca	-	-	-	-
		BTH_I2128 tRNA-Asp 2401286:2401362 forward	ggagcggtagttcagtcggttagaataccggcctgtcacgccgggggtcgcgggttcgagtcccgtccgctccgcca	-	-	-	-
		BTH_I2495 tRNA-His 2853227:2853302 forward	gtggctgtagctcagttggtagagtccaggattgtgattcctgttgtcgtgggttcgagtcccatcagccacccca	-	-	-	-
		BTH_I2507 tRNA-Met 2861343:2861419 forward	cgcggggtggagcagtctggcagctcgtcgggctcataacccgaaggtcgtaggttcaaatcctacccccgcaacca	-	-	-	-
		BTH_I2520 tRNA-Leu 2874800:2874886 forward	gcccaggtggcgaaattggtagacgcactaggttcaggtcctagcggtggcaacactgtggaggttcgagtcctctcttgggcacca	-	-	-	-
		BTH_I2521 tRNA-Leu 2875043:2875129 forward	gcccaggtggcggaattggtagacgcactaggttcaggtcctagcggtggcaacaccgtggaggttcgagtcctctcctgggcacca	-	-	-	-
		BTH_I2581 tRNA-Pro 2944210:2944286 forward	cggggcgtagcgcagcctggtagcgtacctgcatggggtgcaggtggtcggaggttcaaatcctctcgccccgacca	-	-	-	-
		BTH_I2596 tRNA-Val 2959123:2959199 reverse	aggctcgtagctcagttggttagagcaccaccttgacatggtgggggtcgttggttcgaatccaatcgagcctacca	-	-	-	-
		BTH_I2749 tRNA-Arg 3160837:3160913 reverse	ccgcccttagctcagtcggatagagcaacggccttctaagccgtaggtcacacgttcgaatcgtgtagggcgggcca	+	-	3160913..3112425	49 bp, cggccttctaagccgtaggtcacacgttcgaatcgtgtagggcgggcca	Putative GI-containing filamentous hemagglutinin (GI7.1)
		BTH_I2759 tRNA-Pro 3170966:3171042 forward	cggagcgtagcgcagcctggtagcgcatctgatttgggatcagagggtcgtaggttcgaatcctatcgctccgacca	-	-	-	-
		BTH_I2896 tRNA-Ala 3331496:3331571 reverse	gggggcatagctcagctgggagagcacctgctttgcaagcagggggtcgtcggttcgatcccgtctgcctccacca	-	-	-	-
		BTH_I2897 tRNA-Ile 3331607:3331683 reverse	gggtctgtagctcagtcggttagagcaccgtcttgataaggcgggggtcgttggttcgaatccaaccagacccacca	-	-	-	-
		BTH_I2972 tRNA-Thr 3417565:3417640 reverse	gccggcttagctcatctggtagagcagttgatttgtaatcatcaggtggcgggttcgagtcctgcagccggcacca	-	-	-	-
		BTH_I3083 tRNA-Trp 3521116:3521191 reverse	aggggtatagctcaactggcagagcgtcggtctccaaaaccgaaggttgggggttcgattccctctgcccctgcca	-	-	-	-
		BTH_I3085 tRNA-Thr 3522504:3522578 reverse	gcccatgtggctcagtggtagagcactcccttggtaagggagaggtcggcagttcgatcctgcccatgggcacca	-	-	-	-
		BTH_I3086 tRNA-Gly 3522594:3522667 reverse	gcgggtgtagctcaatggtagagcagaagccttccaagcttacgacgagggttcgattcccttcacccgctcca	-	-	-	-
		BTH_I3087 tRNA-Tyr 3522711:3522796 reverse	ggaggggtgcccgagtggctaaagggggcagactgtaaatctgttggcttacgcctacgttggttcgaatccaacctcctccacca	-	-	-	-
		BTH_I3093 tRNA-Ala 3528432:3528507 reverse	gggggcatagctcagctgggagagcacctgctttgcaagcagggggtcgtcggttcgatcccgtctgcctccacca	-	-	-	-
		BTH_I3094 tRNA-Ile 3528543:3528619 reverse	gggtctgtagctcagtcggttagagcaccgtcttgataaggcgggggtcgttggttcgaatccaaccagacccacca	-	-	-	-
		BTH_I3144 tRNA-Ala 3589511:3589586 reverse	ggggcggtagctcagctgggagagcgtcgcgttcgcaatgcgaaggtcgtgggttcgatccccattcgctccacca	-	-	-	-
		BTH_I3262 tRNA-Arg 3723197:3723272 forward	gcgcccgtagctcaatggatagagtactgccctccgaaggcaggggttgctggttcgatcccagccgggcgcgcca	+	-	3723197..3733809	50 bp, ctgccctccgaaggcaggggttgctggttcgatcccagccgggcgcgcca	same location of GI12
		BTH_I3277 tRNA-Ser 3733736:3733809 forward	gcagcgtgtgatgagtgcggctatctgccctccgaaggcaggggttgctggttcgatcccagccgggcgcgcca	+	-	3733736..3723272	50 bp, ctgccctccgaaggcaggggttgctggttcgatcccagccgggcgcgcca
	Chr 2	BTH_II0339 tRNA-Val 412742:412818 forward	aggctcgtagctcagttggttagagcaccaccttgacatggtgggggtcgttggttcgaatccaatcgagcctacca	-	-	-	-
		BTH_II0622 tRNA-Met 728371:728446 forward	gggcctgtagctcaggggttagagcagtcgactcataatcgattggtcgcgggttcgaaacccgccgggcccacca	-	-	-	-
		BTH_II1614 tRNA-Leu 1890921:1891005 forward	gcccaggtggcgaaattggtagacgcactatcttgagggggtagcgccgaaaggcatgcgggttcaaatcccgccctgggcacca	-	-	-	-
		BTH_II2014 tRNA-Ser 2461995:2462084 reverse	ggagagatggatgagtggtttaagtcgcacgcctggaaagcgtgtataggtgaaagcctatcgggggttcgaatccccctctctccgcca	+	-	2462084..2443098	25/26 bp, gggttagaatccccctctctccgcca	Same location as GI13
		BTH_II2045 tRNA-Ala 2494000:2494075 reverse	gggggcatagctcagctgggagagcacctgctttgcaagcagggggtcgtcggttcgatcccgtctgcctccacca	-	-	-	-
		BTH_II2046 tRNA-Ile 2494111:2494187 reverse	gggtctgtagctcagtcggttagagcaccgtcttgataaggcgggggtcgttggttcgaatccaaccagacccacca	-	-	-	-

## Sheet: Table S2.7
	Table S2.7 tRNA-SSR Distribution in Bm ATCC23344
		tRNA in ATCC23344	ATCC23344-tRNA sequence (5' --> 3')	3'end repeat	GI	coordinate	recognition site
	Chromosome 1	BMA_tRNA-Lys-2 tRNA-Lys 144015:144090 reverse	ggggcgttagctcagttggtagagcagcggactcttaatccgtaggtcgagtgttcgagtcactcacgccccacca	-	-	-	-
		BMA_tRNA-Phe-2 tRNA-Phe 161897:161972 forward	ggcccggtagctcagttggtagagcagcggattgaaaatccgcgtgtcggtggttcgattccgccccaggccacca	-	-	-	-
		BMA_tRNA-Met-2 tRNA-Met 285440:285516 reverse	ggcgaattagctcagtcggttagagcgacggaatcataatccgcaggtccggggttcgagtccctgattcgccacca	-	-	-	-
		BMA_tRNA-Thr-3 tRNA-Thr 502561:502636 forward	gccggtgtagctcagttggtagagcagcgcattcgtaatgcgaaggtcggaagttcgagtcttctctccggcacca	-	-	-	-
		BMA_tRNA-Arg-2 tRNA-Arg 527779:527853 reverse	ctccccgtagttcaatggatagaacaagcgcctcctaagcgctagatacaggttcgattcctgtcggggggacca	-	-	-	-
		BMA_tRNA-Asn-1 tRNA-Asn 534575:534650 reverse	tccccgatagctcagtcggtagagcgccggactgttaatccgtaggtccctggttcgagcccaggtcggggagcca	-	-	-	-
		BMA_tRNA-Asn-2 tRNA-Asn 534740:534815 reverse	tccccgatagctcagtcggtagagcgccggactgttaatccgtaggtccctggttcgagcccaggtcggggagcca	-	-	-	-
		BMA_tRNA-Gly-2 tRNA-Gly 581483:581558 forward	gcgggagtagctcagttggtagagcgcaaccttgccaaggttgaggtcgcgagttcgagactcgtctcccgctcca	-	-	-	-
		BMA_tRNA-Gly-3 tRNA-Gly 581618:581693 forward	gcgggagtagctcagttggtagagcgcaaccttgccaaggttgaggtcgcgagttcgagactcgtctcccgctcca	-	-	-	-
		BMA_tRNA-Cys-2 tRNA-Cys 581808:581881 forward	ggcgcgatagcaaagcggttatgcagcggcctgcaaagccgtgtaggccggttcgactccggctcgcgcctcca	-	-	-	-
		BMA_tRNA-Leu-2 tRNA-Leu 684914:684998 reverse	gcccaggtggtgaaattggtagacgcaggggactcaaaatcccccgccgcaaggcgtgccggttcgattccggccctgggcacca	-	-	-	-
		BMA_tRNA-Pro-3 tRNA-Pro 830615:830691 reverse	cggagcgtagcgcagcctggtagcgcatctgatttgggatcagagggtcgtaggttcgaatcctatcgctccgacca	-	-	-	-
		BMA_tRNA-Pro-4 tRNA-Pro 1130046:1130122 forward	cggggcgtagcgcagcctggtagcgtacctgcatggggtgcaggtggtcggaggttcaaatcctctcgccccgacca	-	-	-	-
		BMA_tRNA-Val-2 tRNA-Val 1140847:1140923 reverse	aggctcgtagctcagttggttagagcaccaccttgacatggtgggggtcgttggttcgaatccaatcgagcctacca	-	-	-	-
		BMA_tRNA-His-3 tRNA-His 1289565:1289640 forward	gtggctgtagctcagttggtagagtccaggattgtgattcctgttgtcgtgggttcgagtcccatcagccacccca	-	-	-	-
		BMA_tRNA-Met-3 tRNA-Met 1300504:1300580 forward	cgcggggtggagcagtctggcagctcgtcgggctcataacccgaaggtcgtaggttcaaatcctacccccgcaacca	-	-	-	-
		BMA_tRNA-Leu-3 tRNA-Leu 1315394:1315480 forward	gcccaggtggcgaaattggtagacgcactaggttcaggtcctagcggtggcaacactgtggaggttcgagtcctctcttgggcacca	-	-	-	-
		BMA_tRNA-Leu-4 tRNA-Leu 1317229:1317315 forward	gcccaggtggcggaattggtagacgcactaggttcaggtcctagcggtggcaacaccgtggaggttcgagtcctctcctgggcacca	-	-	-	-
		BMA_tRNA-Asp-3 tRNA-Asp 1512191:1512267 reverse	ggagcggtagttcagtcggttagaataccggcctgtcacgccgggggtcgcgggttcgagtcccgtccgctccgcca	-	-	-	-
		BMA_tRNA-Val-3 tRNA-Val 1515756:1515831 reverse	gggtgcttagctcagttggtagagcggcgcccttacaaggcgtaggtcgggagttcgagcctctcagcacccacca	-	-	-	-
		BMA_tRNA-Leu-5 tRNA-Leu 1534898:1534984 reverse	gcgtgagtggcgaaattggtagacgcaccaggtttaggtcctgacgcccgcaagggcgtgccggttcgagtccggcctcacgcacca	-	-	-	-
		BMA_tRNA-Asp-4 tRNA-Asp 1661140:1661216 reverse	ggagcggtagttcagtcggttagaataccggcctgtcacgccgggggtcgcgggttcgagtcccgtccgctccgcca	-	-	-	-
		BMA_tRNA-Glu-3 tRNA-Glu 1661298:1661373 reverse	gtccccttcgtctagaggcctaggacatcaccctttcacggtgagtacaggggttcgaatcccctaggggacgcca	-	-	-	-
		BMA_tRNA-Ala-3 tRNA-Ala 1661524:1661599 reverse	gggggtatagctcagctgggagagcgcttgcatggcatgcaagaggtcagcggttcgatcccgcttacctccacca	-	-	-	-
		BMA_tRNA-Ser-2 tRNA-Ser 1724720:1724813 reverse	ggagacgtggccgagaggtcgaaggcactcccctgctaagggagcatctgggccaaaacctggatcgagggttcgaatccctccgtctccgcca	-	-	-	-
		BMA_tRNA-Met-4 tRNA-Met 1808557:1808633 reverse	cgcggggtggagcagtctggcagctcgtcgggctcataacccgaaggtcgtaggttcaaatcctacccccgcaacca	-	-	-	-
		BMA_tRNA-Val-4 tRNA-Val 1847464:1847538 forward	gggcggttagctcagcggtagagcactgccttcacacggcaggggtcactggttcgatcccagtaccgcccacca	-	-	-	-
		BMA_tRNA-Ala-4 tRNA-Ala 1883423:1883498 reverse	gggggcatagctcagctgggagagcacctgctttgcaagcagggggtcgtcggttcgatcccgtctgcctccacca	-	-	-	-
		BMA_tRNA-Ile-3 tRNA-Ile 1883533:1883609 reverse	gggtctgtagctcagtcggttagagcaccgtcttgataaggcgggggtcgttggttcgaatccaaccagacccacca	-	-	-	-
		BMA_tRNA-Leu-6 tRNA-Leu 1920353:1920437 reverse	gccgacgtggtgaaattggtagacacgctatcttgagggggtagtggcgaaagctgtgcgagttcgagtctcgccgtcggcacca	-	-	-	-
		BMA_tRNA-Lys-3 tRNA-Lys 2178985:2179060 forward	gggtcgttagctcagctggtagagcagcggacttttaatccgttggtcactggttcgaatccagtacggcctacca	-	-	-	-
		BMA_tRNA-Arg-3 tRNA-Arg 2184882:2184958 forward	gcggctgtagctcagttggatagagtacttggctacgaaccaaggggtcgtgggttcgaatcctgccagccgcgcca	-	-	-	-
		BMA_tRNA-Arg-4 tRNA-Arg 2185018:2185094 forward	gcggctgtagctcagttggatagagtacttggctacgaaccaaggggtcgtgggttcgaatcctgccagccgcgcca	-	-	-	-
		BMA_tRNA-Ser-3 tRNA-Ser 2192475:2192562 forward	ggaagcgtggccgagtggtttaaggcactggtcttgaaaaccagcgacgggcaaccgtccgtgagttcgaatctcaccgcttccgcca	-	-	-	-
		BMA_tRNA-Ser-4 tRNA-Ser 2204555:2204645 reverse	ggaaaggtggcagagaggtcgaatgcgccggactcgaaatccggtatacggttataccgtatcgtgggttcgaatcccaccctttccgcca	-	-	-	-
		BMA_tRNA-Gly-4 tRNA-Gly 2251487:2251561 forward	gcgggcgtcgtataatggccattacctcagcttcccaagctgatgacgtgggttcgattcccatcgcccgctcca	-	-	-	-
		BMA_tRNA-Pro-5 tRNA-Pro 2629066:2629142 forward	cggggtgtagcttagcctggtagagcgctacgttcgggacgtagaggccggaggttcgaatcctctcaccccgacca	+	-	2629066..2633767	26 bp, aggttcgaatcctctcaccccgacca
		BMA_tRNA-Ala-5 tRNA-Ala 2676058:2676133 reverse	gggggcatagctcagctgggagagcacctgctttgcaagcagggggtcgtcggttcgatcccgtctgcctccacca	-	-	-	-
		BMA_tRNA-Undet-2 undefined product 2676168:2676245 reverse	gggtctgtagctcagtcggttagagcaccgtctttgataaggcgggggtcgttggttcgaatccaaccagacccacca	-	-	-	-
		BMA_tRNA-Trp-2 tRNA-Trp 2750646:2750721 reverse	aggggtatagctcaactggcagagcgtcggtctccaaaaccgaaggttgggggttcaattccctctgcccctgcca	-	-	-	-
		BMA_tRNA-Thr-4 tRNA-Thr 2752034:2752108 reverse	gcccatgtggctcagtggtagagcactcccttggtaagggagaggtcggcagttcgatcctgcccatgggcacca	-	-	-	-
		BMA_tRNA-Gly-5 tRNA-Gly 2752133:2752206 reverse	gcgggtgtagctcaatggtagagcagaagccttccaagcttacgacgagggttcgattcccttcacccgctcca	-	-	-	-
		BMA_tRNA-Tyr-3 tRNA-Tyr 2752250:2752335 reverse	ggaggggtgcccgagtggctaaagggggcagactgtaaatctgttggcttacgcctacgttggttcgaatccaacctcctccacca	-	-	-	-
		BMA_tRNA-Thr-5 tRNA-Thr 2790756:2790831 reverse	gccggcttagctcatctggtagagcagttgatttgtaatcatcaggtggcgggttcgagtcctgcagccggcacca	-	-	-	-
		BMA_tRNA-Ala-6 tRNA-Ala 2885208:2885283 reverse	ggggcggtagctcagctgggagagcgtcgcgttcgcaatgcgaaggtcgggagttcgatcctcctccgctccacca	-	-	-	-
		BMA_tRNA-Arg-5 tRNA-Arg 3109428:3109503 forward	gcgcccgtagctcaatggatagagtactgccctccgaaggcaggggttgctggttcgatcccagccgggcgcgcca	-	-	-	-
		BMA_tRNA-Gln-3 tRNA-Gln 3214598:3214674 forward	aggggagtcgccaagttggttaaggcaccggattttgattccggcatgcgagggttcgagtccttcctcccctgcca	-	-	-	-
	Chr 2	BMAA_tRNA-Met-1 tRNA-Met 329291:329366 forward	gggcctgtagctcaggggttagagcagtcgactcataatcgattggtcgcgggttcgaaacccgccgggcccacca	-	-	-	-
		BMAA_tRNA-Ile-1 tRNA-Ile 556544:556620 forward	gggtctgtagctcagtcggttagagcaccgtcttgataaggcgggggtcgttggttcgaatccaaccagacccacca	-	-	-	-
		BMAA_tRNA-Ala-1 tRNA-Ala 556655:556730 forward	gggggcatagctcagctgggagagcacctgctttgcaagcagggggtcgtcggttcgatcccgtctgcctccacca	-	-	-	-
		BMAA_tRNA-Leu-1 tRNA-Leu 634186:634270 reverse	gccgacgtggtgaaattggtagacacgctatcttgagggggtagtggcgaaagccgtgcgagttcgagtctcgccgtcggcacca	-	-	-	-
		BMAA_tRNA-Ile-2 tRNA-Ile 888058:888134 forward	gggtctgtagctcagtcggttagagcaccgtcttgataaggcgggggtcgttggttcgaatccaaccagacccacca	-	-	-	-
		BMAA_tRNA-Ala-2 tRNA-Ala 888169:888244 forward	gggggcatagctcagctgggagagcacctgctttgcaagcagggggtcgtcggttcgatcccgtctgcctccacca	-	-	-	-
		BMAA_tRNA-Arg-1 tRNA-Arg 909314:909390 reverse	ccgcccttagctcagtcggatagagcaacggccttctaagccgtaggtcacacgttcgaatcgtgtagggcgggcca	-	-	-	-
		BMAA_tRNA-Cys-1 tRNA-Cys 1308659:1308732 reverse	ggcgcggtagcaaagcggttatgcggcggcctgcaaagccgctcaggtcggttcgactccggctcgcgcctcca	-	-	-	-
		BMAA_tRNA-Ser-1 tRNA-Ser 1959310:1959399 reverse	ggagagatggatgagtggtttaagtcgcacgcctggaaagcgtgtataggtgaaagcctatcgggggttcgaatccccctctctccgcca	-	-	-	-

## Sheet: Table S2.8
	Table S2.8 tRNA-SSR Distribution in Bm NCTC10247
		tRNA in NCTC10247	NCTC10247-tRNA sequence (5' --> 3')	3'end repeat	GI	coordinate	recognition site
	Chromosome 1	BMA10247_0022 tRNA-Met 22870:22946 forward	ggcgaattagctcagtcggttagagcgacggaatcataatccgcaggtccggggttcgagtccctgattcgccacca	-	-	-	-
		BMA10247_0137 tRNA-Arg 136410:136484 reverse	ctccccgtagttcaatggatagaacaagcgcctcctaagcgctagatacaggttcgattcctgtcggggggacca	-	-	-	-
		BMA10247_0155 tRNA-Thr 147156:147231 reverse	gccggtgtagctcagttggtagagcagcgcattcgtaatgcgaaggtcggaagttcgagtcttctctccggcacca	-	-	-	-
		BMA10247_0412 tRNA-Leu 401825:401909 forward	gccgacgtggtgaaattggtagacacgctatcttgagggggtagtggcgaaagctgtgcgagttcgagtctcgccgtcggcacca	-	-	-	-
		BMA10247_0451 tRNA-Ile 438653:438729 forward	gggtctgtagctcagtcggttagagcaccgtcttgataaggcgggggtcgttggttcgaatccaaccagacccacca	-	-	-	-
		BMA10247_0452 tRNA-Ala 438764:438839 forward	gggggcatagctcagctgggagagcacctgctttgcaagcagggggtcgtcggttcgatcccgtctgcctccacca	-	-	-	-
		BMA10247_0590 tRNA-Pro 576179:576255 reverse	cggagcgtagcgcagcctggtagcgcatctgatttgggatcagagggtcgtaggttcgaatcctatcgctccgacca	-	-	-	-
		BMA10247_0772 tRNA-Met 752175:752251 reverse	cgcggggtggagcagtctggcagctcgtcgggctcataacccgaaggtcgtaggttcaaatcctacccccgcaacca	-	-	-	-
		BMA10247_0789 tRNA-His 763115:763190 reverse	gtggctgtagctcagttggtagagtccaggattgtgattcctgttgtcgtgggttcgagtcccatcagccacccca	-	-	-	-
		BMA10247_0961 tRNA-Val 945806:945882 forward	aggctcgtagctcagttggttagagcaccaccttgacatggtgggggtcgttggttcgaatccaatcgagcctacca	-	-	-	-
		BMA10247_0972 tRNA-Pro 956607:956683 reverse	cggggcgtagcgcagcctggtagcgtacctgcatggggtgcaggtggtcggaggttcaaatcctctcgccccgacca	-	-	-	-
		BMA10247_1022 tRNA-Leu 1012603:1012689 forward	gcccaggtggcgaaattggtagacgcactaggttcaggtcctagcggtggcaacactgtggaggttcgagtcctctcttgggcacca	-	-	-	-
		BMA10247_1024 tRNA-Leu 1014440:1014526 forward	gcccaggtggcggaattggtagacgcactaggttcaggtcctagcggtggcaacaccgtggaggttcgagtcctctcctgggcacca	-	-	-	-
		BMA10247_1221 tRNA-Asp 1209472:1209548 reverse	ggagcggtagttcagtcggttagaataccggcctgtcacgccgggggtcgcgggttcgagtcccgtccgctccgcca	-	-	-	-
		BMA10247_1228 tRNA-Val 1213029:1213104 reverse	gggtgcttagctcagttggtagagcggcgcccttacaaggcgtaggtcgggagttcgagcctctcagcacccacca	-	-	-	-
		BMA10247_1247 tRNA-Leu 1232188:1232274 reverse	gcgtgagtggcgaaattggtagacgcaccaggtttaggtcctgacgcccgcaagggcgtgccggttcgagtccggcctcacgcacca	-	-	-	-
		BMA10247_1372 tRNA-Asp 1356780:1356856 reverse	ggagcggtagttcagtcggttagaataccggcctgtcacgccgggggtcgcgggttcgagtcccgtccgctccgcca	-	-	-	-
		BMA10247_1373 tRNA-Glu 1356938:1357013 reverse	gtccccttcgtctagaggcctaggacatcaccctttcacggtgagtacaggggttcgaatcccctaggggacgcca	-	-	-	-
		BMA10247_1375 tRNA-Ala 1357164:1357239 reverse	gggggtatagctcagctgggagagcgcttgcatggcatgcaagaggtcagcggttcgatcccgcttacctccacca	-	-	-	-
		BMA10247_1426 tRNA-Ser 1420378:1420471 reverse	ggagacgtggccgagaggtcgaaggcactcccctgctaagggagcatctgggccaaaacctggatcgagggttcgaatccctccgtctccgcca	-	-	-	-
		BMA10247_1510 tRNA-Met 1504230:1504306 reverse	cgcggggtggagcagtctggcagctcgtcgggctcataacccgaaggtcgtaggttcaaatcctacccccgcaacca	-	-	-	-
		BMA10247_1539 tRNA-Val 1541544:1541618 forward	gggcggttagctcagcggtagagcactgccttcacacggcaggggtcactggttcgatcccagtaccgcccacca	-	-	-	-
		BMA10247_1665 tRNA-Leu 1660642:1660726 forward	gcccaggtggtgaaattggtagacgcaggggactcaaaatcccccgccgcaaggcgtgccggttcgattccggccctgggcacca	-	-	-	-
		BMA10247_1776 tRNA-Cys 1763501:1763574 reverse	ggcgcgatagcaaagcggttatgcagcggcctgcaaagccgtgtaggccggttcgactccggctcgcgcctcca	-	-	-	-
		BMA10247_1777 tRNA-Gly 1763689:1763764 reverse	gcgggagtagctcagttggtagagcgcaaccttgccaaggttgaggtcgcgagttcgagactcgtctcccgctcca	-	-	-	-
		BMA10247_1827 tRNA-Asn 1810411:1810486 forward	tccccgatagctcagtcggtagagcgccggactgttaatccgtaggtccctggttcgagcccaggtcggggagcca	-	-	-	-
		BMA10247_1828 tRNA-Asn 1810576:1810651 forward	tccccgatagctcagtcggtagagcgccggactgttaatccgtaggtccctggttcgagcccaggtcggggagcca	-	-	-	-
		BMA10247_1952 tRNA-Lys 1926541:1926616 forward	gggtcgttagctcagctggtagagcagcggacttttaatccgttggtcactggttcgaatccagtacggcctacca	-	-	-	-
		BMA10247_1960 tRNA-Arg 1933996:1934072 forward	gcggctgtagctcagttggatagagtacttggctacgaaccaaggggtcgtgggttcgaatcctgccagccgcgcca	-	-	-	-
		BMA10247_1961 tRNA-Arg 1934132:1934208 forward	gcggctgtagctcagttggatagagtacttggctacgaaccaaggggtcgtgggttcgaatcctgccagccgcgcca	-	-	-	-
		BMA10247_1969 tRNA-Ser 1941589:1941676 forward	ggaagcgtggccgagtggtttaaggcactggtcttgaaaaccagcgacgggcaaccgtccgtgagttcgaatctcaccgcttccgcca	-	-	-	-
		BMA10247_1985 tRNA-Ser 1953677:1953767 reverse	ggaaaggtggcagagaggtcgaatgcgccggactcgaaatccggtatacggttataccgtatcgtgggttcgaatcccaccctttccgcca	-	-	-	-
		BMA10247_2036 tRNA-Gly 2002218:2002292 forward	gcgggcgtcgtataatggccattacctcagcttcccaagctgatgacgtgggttcgattcccatcgcccgctcca	-	-	-	-
		BMA10247_2342 tRNA-Lys 2303946:2304021 reverse	ggggcgttagctcagttggtagagcagcggactcttaatccgtaggtcgagtgttcgagtcactcacgccccacca	-	-	-	-
		BMA10247_2361 tRNA-Phe 2321820:2321895 forward	ggcccggtagctcagttggtagagcagcggattgaaaatccgcgtgtcggtggttcgattccgccccaggccacca	-	-	-	-
		BMA10247_2743 tRNA-Thr 2699759:2699834 reverse	gccggcttagctcatctggtagagcagttgatttgtaatcatcaggtggcgggttcgagtcctgcagccggcacca	-	-	-	-
		BMA10247_2931 tRNA-Gln 2890124:2890200 reverse	aggggagtcgccaagttggttaaggcaccggattttgattccggcatgcgagggttcgagtccttcctcccctgcca	-	-	-	-
		BMA10247_3069 tRNA-Arg 3037044:3037119 forward	gcgcccgtagctcaatggatagagtactgccctccgaaggcaggggttgctggttcgatcccagccgggcgcgcca	-	-	-	-
		BMA10247_3180 tRNA-Ala 3145702:3145777 forward	ggggcggtagctcagctgggagagcgtcgcgttcgcaatgcgaaggtcgggagttcgatcctcctccgctccacca	-	-	-	-
		BMA10247_3256 tRNA-Pro 3223853:3223929 reverse	cggggtgtagcttagcctggtagagcgctacgttcgggacgtagaggccggaggttcgaatcctctcaccccgacca	+	-	3223929..3220131	26 bp, aggttcgaatcctctcaccccgacca
		BMA10247_3458 tRNA-Tyr 3407468:3407553 forward	ggaggggtgcccgagtggctaaagggggcagactgtaaatctgttggcttacgcctacgttggttcgaatccaacctcctccacca	-	-	-	-
		BMA10247_3459 tRNA-Gly 3407597:3407670 forward	gcgggtgtagctcaatggtagagcagaagccttccaagcttacgacgagggttcgattcccttcacccgctcca	-	-	-	-
		BMA10247_3460 tRNA-Thr 3407695:3407769 forward	gcccatgtggctcagtggtagagcactcccttggtaagggagaggtcggcagttcgatcctgcccatgggcacca	-	-	-	-
		BMA10247_3462 tRNA-Trp 3409082:3409157 forward	aggggtatagctcaactggcagagcgtcggtctccaaaaccgaaggttgggggttcaattccctctgcccctgcca	-	-	-	-
		BMA10247_3541 tRNA-OTHER 3484928:3485004 forward	gggtctgtagctcagtcggttagagcaccgtcttgataaggcgggggtcgttggttcgaatccaaccagacccacca	-	-	-	-
		BMA10247_3542 tRNA-Ala 3485039:3485114 forward	gggggcatagctcagctgggagagcacctgctttgcaagcagggggtcgtcggttcgatcccgtctgcctccacca	-	-	-	-
	Chr 2	BMA10247_A0374 tRNA-Met 331664:331739 forward	gggcctgtagctcaggggttagagcagtcgactcataatcgattggtcgcgggttcgaaacccgccgggcccacca	-	-	-	-
		BMA10247_A0904 tRNA-Ile 858566:858642 forward	gggtctgtagctcagtcggttagagcaccgtcttgataaggcgggggtcgttggttcgaatccaaccagacccacca	-	-	-	-
		BMA10247_A0905 tRNA-Ala 858677:858752 forward	gggggcatagctcagctgggagagcacctgctttgcaagcagggggtcgtcggttcgatcccgtctgcctccacca	-	-	-	-
		BMA10247_A0924 tRNA-Arg 877868:877944 reverse	ccgcccttagctcagtcggatagagcaacggccttctaagccgtaggtcacacgttcgaatcgtgtagggcgggcca	-	-	-	-
		BMA10247_A1123 tRNA-Cys 1056874:1056947 forward	ggcgcggtagcaaagcggttatgcggcggcctgcaaagccgctcaggtcggttcgactccggctcgcgcctcca	-	-	-	-
		BMA10247_A1805 tRNA-Leu 1741147:1741231 forward	gccgacgtggtgaaattggtagacacgctatcttgagggggtagtggcgaaagccgtgcgagttcgagtctcgccgtcggcacca	-	-	-	-
		BMA10247_A1896 tRNA-Ala 1829032:1829107 reverse	gggggcatagctcagctgggagagcacctgctttgcaagcagggggtcgtcggttcgatcccgtctgcctccacca	-	-	-	-
		BMA10247_A1897 tRNA-Ile 1829142:1829218 reverse	gggtctgtagctcagtcggttagagcaccgtcttgataaggcgggggtcgttggttcgaatccaaccagacccacca	-	-	-	-
		BMA10247_A2051 tRNA-Ser 1988296:1988385 reverse	ggagagatggatgagtggtttaagtcgcacgcctggaaagcgtgtataggtgaaagcctatcgggggttcgaatccccctctctccgcca	-	-	-	-

## Sheet: Table S2.9
	Table S2.9 tRNA-SSR Distribution in Bm NCTC10229
		tRNA in NCTC10229	NCTC10229-tRNA sequence (5' --> 3')	3'end repeat	GI	coordinate	recognition site
	Chromosome 1	BMA10229_A0142 tRNA-Leu 146566:146652 reverse	gcccaggtggcggaattggtagacgcactaggttcaggtcctagcggtggcaacaccgtggaggttcgagtcctctcctgggcacca	-	-	-	-
		BMA10229_A0144 tRNA-Leu 148401:148487 reverse	gcccaggtggcgaaattggtagacgcactaggttcaggtcctagcggtggcaacactgtggaggttcgagtcctctcttgggcacca	-	-	-	-
		BMA10229_A0194 tRNA-Pro 204419:204495 forward	cggggcgtagcgcagcctggtagcgtacctgcatggggtgcaggtggtcggaggttcaaatcctctcgccccgacca	-	-	-	-
		BMA10229_A0203 tRNA-Val 215220:215296 reverse	aggctcgtagctcagttggttagagcaccaccttgacatggtgggggtcgttggttcgaatccaatcgagcctacca	-	-	-	-
		BMA10229_A0372 tRNA-His 397904:397979 forward	gtggctgtagctcagttggtagagtccaggattgtgattcctgttgtcgtgggttcgagtcccatcagccacccca	-	-	-	-
		BMA10229_A0390 tRNA-Met 408843:408919 forward	cgcggggtggagcagtctggcagctcgtcgggctcataacccgaaggtcgtaggttcaaatcctacccccgcaacca	-	-	-	-
		BMA10229_A0562 tRNA-Pro 584867:584943 forward	cggagcgtagcgcagcctggtagcgcatctgatttgggatcagagggtcgtaggttcgaatcctatcgctccgacca	-	-	-	-
		BMA10229_A0700 tRNA-Ala 722135:722210 reverse	gggggcatagctcagctgggagagcacctgctttgcaagcagggggtcgtcggttcgatcccgtctgcctccacca	-	-	-	-
		BMA10229_A0701 tRNA-Ile 722245:722321 reverse	gggtctgtagctcagtcggttagagcaccgtcttgataaggcgggggtcgttggttcgaatccaaccagacccacca	-	-	-	-
		BMA10229_A0738 tRNA-Leu 759065:759149 reverse	gccgacgtggtgaaattggtagacacgctatcttgagggggtagtggcgaaagctgtgcgagttcgagtctcgccgtcggcacca	-	-	-	-
		BMA10229_A0992 tRNA-Thr 1014976:1015051 forward	gccggtgtagctcagttggtagagcagcgcattcgtaatgcgaaggtcggaagttcgagtcttctctccggcacca	-	-	-	-
		BMA10229_A1010 tRNA-Arg 1025723:1025797 forward	ctccccgtagttcaatggatagaacaagcgcctcctaagcgctagatacaggttcgattcctgtcggggggacca	-	-	-	-
		BMA10229_A1307 tRNA-Pro 1330322:1330398 forward	cggggtgtagcttagcctggtagagcgctacgttcgggacgtagaggccggaggttcgaatcctctcaccccgacca	+	-	1330322..1334120	26 bp, aggttcgaatcctctcaccccgacca
		BMA10229_A1503 tRNA-Gln 1537005:1537081 reverse	aggggagtcgccaagttggttaaggcaccggattttgattccggcatgcgagggttcgagtccttcctcccctgcca	-	-	-	-
		BMA10229_A1533 tRNA-Arg 1566861:1566936 reverse	gcgcccgtagctcaatggatagagtactgccctccgaaggcaggggttgctggttcgatcccagccgggcgcgcca	-	-	-	-
		BMA10229_A1746 tRNA-Ala 1792627:1792702 forward	ggggcggtagctcagctgggagagcgtcgcgttcgcaatgcgaaggtcgggagttcgatcctcctccgctccacca	-	-	-	-
		BMA10229_A1810 tRNA-Thr 1854665:1854740 forward	gccggcttagctcatctggtagagcagttgatttgtaatcatcaggtggcgggttcgagtcctgcagccggcacca	-	-	-	-
		BMA10229_A1903 tRNA-Tyr 1938316:1938401 forward	ggaggggtgcccgagtggctaaagggggcagactgtaaatctgttggcttacgcctacgttggttcgaatccaacctcctccacca	-	-	-	-
		BMA10229_A1904 tRNA-Gly 1938445:1938518 forward	gcgggtgtagctcaatggtagagcagaagccttccaagcttacgacgagggttcgattcccttcacccgctcca	-	-	-	-
		BMA10229_A1905 tRNA-Thr 1938543:1938617 forward	gcccatgtggctcagtggtagagcactcccttggtaagggagaggtcggcagttcgatcctgcccatgggcacca	-	-	-	-
		BMA10229_A1907 tRNA-Trp 1939930:1940005 forward	aggggtatagctcaactggcagagcgtcggtctccaaaaccgaaggttgggggttcaattccctctgcccctgcca	-	-	-	-
		BMA10229_A1988 tRNA-OTHER 2015848:2015924 forward	gggtctgtagctcagtcggttagagcaccgtcttgataaggcgggggtcgttggttcgaatccaaccagacccacca	-	-	-	-
		BMA10229_A1989 tRNA-Ala 2015959:2016034 forward	gggggcatagctcagctgggagagcacctgctttgcaagcagggggtcgtcggttcgatcccgtctgcctccacca	-	-	-	-
		BMA10229_A2266 tRNA-Lys 2295752:2295827 reverse	ggggcgttagctcagttggtagagcagcggactcttaatccgtaggtcgagtgttcgagtcactcacgccccacca	-	-	-	-
		BMA10229_A2283 tRNA-Phe 2313626:2313701 forward	ggcccggtagctcagttggtagagcagcggattgaaaatccgcgtgtcggtggttcgattccgccccaggccacca	-	-	-	-
		BMA10229_A2409 tRNA-Met 2452226:2452302 forward	ggcgaattagctcagtcggttagagcgacggaatcataatccgcaggtccggggttcgagtccctgattcgccacca	-	-	-	-
		BMA10229_A2577 tRNA-Gly 2619666:2619740 reverse	gcgggcgtcgtataatggccattacctcagcttcccaagctgatgacgtgggttcgattcccatcgcccgctcca	-	-	-	-
		BMA10229_A2627 tRNA-Ser 2668236:2668326 forward	ggaaaggtggcagagaggtcgaatgcgccggactcgaaatccggtatacggttataccgtatcgtgggttcgaatcccaccctttccgcca	-	-	-	-
		BMA10229_A2643 tRNA-Ser 2680307:2680394 reverse	ggaagcgtggccgagtggtttaaggcactggtcttgaaaaccagcgacgggcaaccgtccgtgagttcgaatctcaccgcttccgcca	-	-	-	-
		BMA10229_A2651 tRNA-Arg 2687775:2687851 reverse	gcggctgtagctcagttggatagagtacttggctacgaaccaaggggtcgtgggttcgaatcctgccagccgcgcca	-	-	-	-
		BMA10229_A2652 tRNA-Arg 2687911:2687987 reverse	gcggctgtagctcagttggatagagtacttggctacgaaccaaggggtcgtgggttcgaatcctgccagccgcgcca	-	-	-	-
		BMA10229_A2658 tRNA-Lys 2692362:2692437 reverse	gggtcgttagctcagctggtagagcagcggacttttaatccgttggtcactggttcgaatccagtacggcctacca	-	-	-	-
		BMA10229_A2777 tRNA-Asn 2807580:2807655 reverse	tccccgatagctcagtcggtagagcgccggactgttaatccgtaggtccctggttcgagcccaggtcggggagcca	-	-	-	-
		BMA10229_A2778 tRNA-Asn 2807745:2807820 reverse	tccccgatagctcagtcggtagagcgccggactgttaatccgtaggtccctggttcgagcccaggtcggggagcca	-	-	-	-
		BMA10229_A2826 tRNA-Gly 2854467:2854542 forward	gcgggagtagctcagttggtagagcgcaaccttgccaaggttgaggtcgcgagttcgagactcgtctcccgctcca	-	-	-	-
		BMA10229_A2827 tRNA-Gly 2854602:2854677 forward	gcgggagtagctcagttggtagagcgcaaccttgccaaggttgaggtcgcgagttcgagactcgtctcccgctcca	-	-	-	-
		BMA10229_A2828 tRNA-Cys 2854792:2854865 forward	ggcgcgatagcaaagcggttatgcagcggcctgcaaagccgtgtaggccggttcgactccggctcgcgcctcca	-	-	-	-
		BMA10229_A2934 tRNA-Leu 2957664:2957748 reverse	gcccaggtggtgaaattggtagacgcaggggactcaaaatcccccgccgcaaggcgtgccggttcgattccggccctgggcacca	-	-	-	-
		BMA10229_A3052 tRNA-Val 3076746:3076820 reverse	gggcggttagctcagcggtagagcactgccttcacacggcaggggtcactggttcgatcccagtaccgcccacca	-	-	-	-
		BMA10229_A3081 tRNA-Met 3114058:3114134 forward	cgcggggtggagcagtctggcagctcgtcgggctcataacccgaaggtcgtaggttcaaatcctacccccgcaacca	-	-	-	-
		BMA10229_A3162 tRNA-Ser 3197893:3197986 forward	ggagacgtggccgagaggtcgaaggcactcccctgctaagggagcatctgggccaaaacctggatcgagggttcgaatccctccgtctccgcca	-	-	-	-
		BMA10229_A3211 tRNA-Ala 3261126:3261201 forward	gggggtatagctcagctgggagagcgcttgcatggcatgcaagaggtcagcggttcgatcccgcttacctccacca	-	-	-	-
		BMA10229_A3213 tRNA-Glu 3261352:3261427 forward	gtccccttcgtctagaggcctaggacatcaccctttcacggtgagtacaggggttcgaatcccctaggggacgcca	-	-	-	-
		BMA10229_A3214 tRNA-Asp 3261509:3261585 forward	ggagcggtagttcagtcggttagaataccggcctgtcacgccgggggtcgcgggttcgagtcccgtccgctccgcca	-	-	-	-
		BMA10229_A3331 tRNA-Leu 3385992:3386078 forward	gcgtgagtggcgaaattggtagacgcaccaggtttaggtcctgacgcccgcaagggcgtgccggttcgagtccggcctcacgcacca	-	-	-	-
		BMA10229_A3351 tRNA-Val 3405150:3405225 forward	gggtgcttagctcagttggtagagcggcgcccttacaaggcgtaggtcgggagttcgagcctctcagcacccacca	-	-	-	-
		BMA10229_A3358 tRNA-Asp 3408690:3408766 forward	ggagcggtagttcagtcggttagaataccggcctgtcacgccgggggtcgcgggttcgagtcccgtccgctccgcca	-	-	-	-
	Chr 2	BMA10229_0004 tRNA-Ile 2267:2343 forward	gggtctgtagctcagtcggttagagcaccgtcttgataaggcgggggtcgttggttcgaatccaaccagacccacca	-	-	-	-
		BMA10229_0005 tRNA-Ala 2378:2453 forward	gggggcatagctcagctgggagagcacctgctttgcaagcagggggtcgtcggttcgatcccgtctgcctccacca	-	-	-	-
		BMA10229_0024 tRNA-Arg 21610:21686 reverse	ccgcccttagctcagtcggatagagcaacggccttctaagccgtaggtcacacgttcgaatcgtgtagggcgggcca	-	-	-	-
		BMA10229_0453 tRNA-Cys 498274:498347 reverse	ggcgcggtagcaaagcggttatgcggcggcctgcaaagccgctcaggtcggttcgactccggctcgcgcctcca	-	-	-	-
		BMA10229_0839 tRNA-Leu 883372:883456 forward	gccgacgtggtgaaattggtagacacgctatcttgagggggtagtggcgaaagccgtgcgagttcgagtctcgccgtcggcacca	-	-	-	-
		BMA10229_0927 tRNA-Ala 971257:971332 reverse	gggggcatagctcagctgggagagcacctgctttgcaagcagggggtcgtcggttcgatcccgtctgcctccacca	-	-	-	-
		BMA10229_0928 tRNA-Ile 971367:971443 reverse	gggtctgtagctcagtcggttagagcaccgtcttgataaggcgggggtcgttggttcgaatccaaccagacccacca	-	-	-	-
		BMA10229_1078 tRNA-Ser 1130538:1130627 reverse	ggagagatggatgagtggtttaagtcgcacgcctggaaagcgtgtataggtgaaagcctatcgggggttcgaatccccctctctccgcca	-	-	-	-
		BMA10229_1714 tRNA-Met 1759580:1759655 forward	gggcctgtagctcaggggttagagcagtcgactcataatcgattggtcgcgggttcgaaacccgccgggcccacca	-	-	-	-

## Sheet: Table S2.10
	Table S2.10 tRNA-SSR Distribution in Bm SAVP1
		tRNA in SAVP1	SAVP1-tRNA sequence (5' --> 3')	3'end repeat	GI	coordinate	recognition site
	Chromosome 1	BMASAVP1_A0015 tRNA-Ile 13800:13876 forward	gggtctgtagctcagtcggttagagcaccgtcttgataaggcgggggtcgttggttcgaatccaaccagacccacca	-	-	-	-
		BMASAVP1_A0016 tRNA-Ala 13911:13986 forward	gggggcatagctcagctgggagagcacctgctttgcaagcagggggtcgtcggttcgatcccgtctgcctccacca	-	-	-	-
		BMASAVP1_A0020 tRNA-Ala 17842:17917 reverse	ggggcggtagctcagctgggagagcgtcgcgttcgcaatgcgaaggtcgggagttcgatcctcctccgctccacca	-	-	-	-
		BMASAVP1_A0087 tRNA-Gln 88130:88206 forward	aggggagtcgccaagttggttaaggcaccggattttgattccggcatgcgagggttcgagtccttcctcccctgcca	-	-	-	-
		BMASAVP1_A0448 tRNA-Pro 439820:439896 forward	cggggtgtagcttagcctggtagagcgctacgttcgggacgtagaggccggaggttcgaatcctctcaccccgacca	+	-	439820..443618	26 bp, aggttcgaatcctctcaccccgacca
		BMASAVP1_A0744 tRNA-Gly 758346:758420 reverse	gcgggcgtcgtataatggccattacctcagcttcccaagctgatgacgtgggttcgattcccatcgcccgctcca	-	-	-	-
		BMASAVP1_A0795 tRNA-Ser 805190:805280 forward	ggaaaggtggcagagaggtcgaatgcgccggactcgaaatccggtatacggttataccgtatcgtgggttcgaatcccaccctttccgcca	-	-	-	-
		BMASAVP1_A0810 tRNA-Ser 817299:817386 reverse	ggaagcgtggccgagtggtttaaggcactggtcttgaaaaccagcgacgggcaaccgtccgtgagttcgaatctcaccgcttccgcca	-	-	-	-
		BMASAVP1_A0818 tRNA-Arg 824767:824843 reverse	gcggctgtagctcagttggatagagtacttggctacgaaccaaggggtcgtgggttcgaatcctgccagccgcgcca	-	-	-	-
		BMASAVP1_A0819 tRNA-Arg 824903:824979 reverse	gcggctgtagctcagttggatagagtacttggctacgaaccaaggggtcgtgggttcgaatcctgccagccgcgcca	-	-	-	-
		BMASAVP1_A0824 tRNA-Lys 827794:827869 reverse	gggtcgttagctcagctggtagagcagcggacttttaatccgttggtcactggttcgaatccagtacggcctacca	-	-	-	-
		BMASAVP1_A1129 tRNA-Leu 1112028:1112112 forward	gccgacgtggtgaaattggtagacacgctatcttgagggggtagtggcgaaagctgtgcgagttcgagtctcgccgtcggcacca	-	-	-	-
		BMASAVP1_A1168 tRNA-Ile 1148856:1148932 forward	gggtctgtagctcagtcggttagagcaccgtcttgataaggcgggggtcgttggttcgaatccaaccagacccacca	-	-	-	-
		BMASAVP1_A1169 tRNA-Ala 1148967:1149042 forward	gggggcatagctcagctgggagagcacctgctttgcaagcagggggtcgtcggttcgatcccgtctgcctccacca	-	-	-	-
		BMASAVP1_A1308 tRNA-Pro 1285394:1285470 reverse	cggagcgtagcgcagcctggtagcgcatctgatttgggatcagagggtcgtaggttcgaatcctatcgctccgacca	-	-	-	-
		BMASAVP1_A1528 tRNA-Pro 1502790:1502866 forward	cggggcgtagcgcagcctggtagcgtacctgcatggggtgcaggtggtcggaggttcaaatcctctcgccccgacca	-	-	-	-
		BMASAVP1_A1541 tRNA-Val 1514831:1514907 reverse	aggctcgtagctcagttggttagagcaccaccttgacatggtgggggtcgttggttcgaatccaatcgagcctacca	-	-	-	-
		BMASAVP1_A1715 tRNA-His 1706215:1706290 forward	gtggctgtagctcagttggtagagtccaggattgtgattcctgttgtcgtgggttcgagtcccatcagccacccca	-	-	-	-
		BMASAVP1_A1732 tRNA-Met 1717154:1717230 forward	cgcggggtggagcagtctggcagctcgtcgggctcataacccgaaggtcgtaggttcaaatcctacccccgcaacca	-	-	-	-
		BMASAVP1_A1748 tRNA-Leu 1732039:1732125 forward	gcccaggtggcgaaattggtagacgcactaggttcaggtcctagcggtggcaacactgtggaggttcgagtcctctcttgggcacca	-	-	-	-
		BMASAVP1_A1753 tRNA-Leu 1735114:1735200 forward	gcccaggtggcggaattggtagacgcactaggttcaggtcctagcggtggcaacaccgtggaggttcgagtcctctcctgggcacca	-	-	-	-
		BMASAVP1_A1946 tRNA-Asp 1929981:1930057 reverse	ggagcggtagttcagtcggttagaataccggcctgtcacgccgggggtcgcgggttcgagtcccgtccgctccgcca	-	-	-	-
		BMASAVP1_A1953 tRNA-Val 1933570:1933645 reverse	gggtgcttagctcagttggtagagcggcgcccttacaaggcgtaggtcgggagttcgagcctctcagcacccacca	-	-	-	-
		BMASAVP1_A1974 tRNA-Leu 1952711:1952797 reverse	gcgtgagtggcgaaattggtagacgcaccaggtttaggtcctgacgcccgcaagggcgtgccggttcgagtccggcctcacgcacca	-	-	-	-
		BMASAVP1_A2099 tRNA-Asp 2077236:2077312 reverse	ggagcggtagttcagtcggttagaataccggcctgtcacgccgggggtcgcgggttcgagtcccgtccgctccgcca	-	-	-	-
		BMASAVP1_A2100 tRNA-Glu 2077394:2077469 reverse	gtccccttcgtctagaggcctaggacatcaccctttcacggtgagtacaggggttcgaatcccctaggggacgcca	-	-	-	-
		BMASAVP1_A2102 tRNA-Ala 2077620:2077695 reverse	gggggtatagctcagctgggagagcgcttgcatggcatgcaagaggtcagcggttcgatcccgcttacctccacca	-	-	-	-
		BMASAVP1_A2153 tRNA-Ser 2140800:2140893 reverse	ggagacgtggccgagaggtcgaaggcactcccctgctaagggagcatctgggccaaaacctggatcgagggttcgaatccctccgtctccgcca	-	-	-	-
		BMASAVP1_A2238 tRNA-Met 2224660:2224736 reverse	cgcggggtggagcagtctggcagctcgtcgggctcataacccgaaggtcgtaggttcaaatcctacccccgcaacca	-	-	-	-
		BMASAVP1_A2266 tRNA-Val 2263575:2263649 forward	gggcggttagctcagcggtagagcactgccttcacacggcaggggtcactggttcgatcccagtaccgcccacca	-	-	-	-
		BMASAVP1_A2351 tRNA-Leu 2355886:2355970 forward	gcccaggtggtgaaattggtagacgcaggggactcaaaatcccccgccgcaaggcgtgccggttcgattccggccctgggcacca	-	-	-	-
		BMASAVP1_A2453 tRNA-Cys 2445200:2445273 reverse	ggcgcgatagcaaagcggttatgcagcggcctgcaaagccgtgtaggccggttcgactccggctcgcgcctcca	-	-	-	-
		BMASAVP1_A2454 tRNA-Gly 2445388:2445463 reverse	gcgggagtagctcagttggtagagcgcaaccttgccaaggttgaggtcgcgagttcgagactcgtctcccgctcca	-	-	-	-
		BMASAVP1_A2504 tRNA-Asn 2492131:2492206 forward	tccccgatagctcagtcggtagagcgccggactgttaatccgtaggtccctggttcgagcccaggtcggggagcca	-	-	-	-
		BMASAVP1_A2505 tRNA-Asn 2492296:2492371 forward	tccccgatagctcagtcggtagagcgccggactgttaatccgtaggtccctggttcgagcccaggtcggggagcca	-	-	-	-
		BMASAVP1_A2621 tRNA-Thr 2605070:2605145 forward	gccggtgtagctcagttggtagagcagcgcattcgtaatgcgaaggtcggaagttcgagtcttctctccggcacca	-	-	-	-
		BMASAVP1_A2639 tRNA-Arg 2616183:2616257 reverse	ctccccgtagttcaatggatagaacaagcgcctcctaagcgctagatacaggttcgattcctgtcggggggacca	-	-	-	-
		BMASAVP1_A2668 tRNA-Met 2643084:2643160 reverse	ggcgaattagctcagtcggttagagcgacggaatcataatccgcaggtccggggttcgagtccctgattcgccacca	-	-	-	-
		BMASAVP1_A2797 tRNA-Phe 2781403:2781478 reverse	ggcccggtagctcagttggtagagcagcggattgaaaatccgcgtgtcggtggttcgattccgccccaggccacca	-	-	-	-
		BMASAVP1_A2817 tRNA-Lys 2799285:2799360 forward	ggggcgttagctcagttggtagagcagcggactcttaatccgtaggtcgagtgttcgagtcactcacgccccacca	-	-	-	-
		BMASAVP1_A3107 tRNA-Ala 3080521:3080596 reverse	gggggcatagctcagctgggagagcacctgctttgcaagcagggggtcgtcggttcgatcccgtctgcctccacca	-	-	-	-
		BMASAVP1_A3108 tRNA-OTHER 3080631:3080707 reverse	gggtctgtagctcagtcggttagagcaccgtcttgataaggcgggggtcgttggttcgaatccaaccagacccacca	-	-	-	-
		BMASAVP1_A3185 tRNA-Trp 3154963:3155038 reverse	aggggtatagctcaactggcagagcgtcggtctccaaaaccgaaggttgggggttcaattccctctgcccctgcca	-	-	-	-
		BMASAVP1_A3187 tRNA-Thr 3156351:3156425 reverse	gcccatgtggctcagtggtagagcactcccttggtaagggagaggtcggcagttcgatcctgcccatgggcacca	-	-	-	-
		BMASAVP1_A3188 tRNA-Gly 3156450:3156523 reverse	gcgggtgtagctcaatggtagagcagaagccttccaagcttacgacgagggttcgattcccttcacccgctcca	-	-	-	-
		BMASAVP1_A3189 tRNA-Tyr 3156567:3156652 reverse	ggaggggtgcccgagtggctaaagggggcagactgtaaatctgttggcttacgcctacgttggttcgaatccaacctcctccacca	-	-	-	-
		BMASAVP1_A3261 tRNA-Thr 3220739:3220814 forward	gccggcttagctcatctggtagagcagttgatttgtaatcatcaggtggcgggttcgagtcctgcagccggcacca	-	-	-	-
		BMASAVP1_A3301 tRNA-Arg 3257583:3257658 reverse	gcgcccgtagctcaatggatagagtactgccctccgaaggcaggggttgctggttcgatcccagccgggcgcgcca	-	-	-	-
	Chr 2	BMASAVP1_0002 tRNA-Ile 2106:2182 forward	gggtctgtagctcagtcggttagagcaccgtcttgataaggcgggggtcgttggttcgaatccaaccagacccacca	-	-	-	-
		BMASAVP1_0003 tRNA-Ala 2217:2292 forward	gggggcatagctcagctgggagagcacctgctttgcaagcagggggtcgtcggttcgatcccgtctgcctccacca	-	-	-	-
		BMASAVP1_0176 tRNA-Cys 207792:207865 reverse	ggcgcggtagcaaagcggttatgcggcggcctgcaaagccgctcaggtcggttcgactccggctcgcgcctcca	-	-	-	-
		BMASAVP1_0630 tRNA-Ile 640940:641016 reverse	gggtctgtagctcagtcggttagagcaccgtcttgataaggcgggggtcgttggttcgaatccaaccagacccacca	-	-	-	-
		BMASAVP1_0785 tRNA-Ser 801232:801321 reverse	ggagagatggatgagtggtttaagtcgcacgcctggaaagcgtgtataggtgaaagcctatcgggggttcgaatccccctctctccgcca	-	-	-	-
		BMASAVP1_1521 tRNA-Met 1493506:1493581 forward	gggcctgtagctcaggggttagagcagtcgactcataatcgattggtcgcgggttcgaaacccgccgggcccacca	-	-	-	-
		BMASAVP1_1748 tRNA-Arg 1718391:1718467 forward	ccgcccttagctcagtcggatagagcaacggccttctaagccgtaggtcacacgttcgaatcgtgtagggcgggcca	-	-	-	-
