# Supplementary material for: Genomic islands from five strains of Burkholderia pseudomallei
Source: BMC Genomics. 2008 Nov 27;9:566. doi: 10.1186/1471-2164-9-566 (PMC2612704; doi:10.1186/1471-2164-9-566)
Supplement: Additional file 5 — Relative genomic island locations in B. pseudomallei and B. thailandensis. Table S3. Relative genomic island locations in 5 B. pseudomallei strains and B. thailandensis E264. [file 1471-2164-9-566-S5.xls]

## Sheet: Sheet1
Table S3. Relative genomic island locations in 5 B. pseudomallei strains and B. thailandensis E264
Strains	K96243	1710b	1106a	668	305	E264
Chromosome 1	GI1	GI1	GI1	GI1.1	-
	-	-	-	GI1a	-	Bt-GI1
	GI2	-	-	-	-
	GI3	GI3.1	-	-	-
	-	-	-	-	GI3a
	GI4	GI4.1	GI4.2	GI4.3	GI4.4
	GI5	-	-	-	-
	-	GI5a	GI5a.1	GI5a.1	GI5a.2	Bt-GI2
	GI6	-	-	-	GI6
						Bt-GI6
	-	-	GI6a	-	-
	-	GI6b	-	-	-
	GI7	GI7.1	GI7.2	GI7.3	GI7.4	Bt-GI5
	GI8	GI8.1	GI8.2	-	GI8.3
	-	-	-	GI8a	-
	-	GI8b	GI8b	-	-
	-	-	-	-	GI8c	Bt-GI4
	-	-	-	-	GI8d
	GI9	-	-	-	-
	-	-	-	GI9a	-
	-	-	-	GI9b	-
						Bt-GI3
	-	-	-	GI9c	GI9c.1
	GI10	GI10.1	GI10.2	GI10	GI10.3	Bt-GI7
	GI11	-	GI11.1	-	GI11.2	Bt-GI8
	GI12	GI12.1	GI12.2	GI12.3	GI12.4	Bt-GI9, Bt-GI10
	-	-	GI12a	-	-
Chromosome 2	GI13	GI13.1	GI13.2	GI13.3	GI13.4	Bt-GI15
	GI14	GI14	GI14	GI14.1	GI14
	-	-	-	-	GI14a
						Bt-GI14
	GI15	-	-	-	GI15.1	Bt-GI13
	-	GI15a	-	-	-
						Bt-GI12
	-	-	-	-	GI15b
	-	-	-	GI15c	-
	-	-	-	-	GI15d
					GI15e	Bt-GI11
	GI16	GI16.1	GI16.1	-	GI16.2
	-	-	-	GI16a	-
	GI16b	GI16b.1	GI16b.1	GI16b	GI16b.1
Note: Yellow-highlight indicates B. thailandensis genomic islands which are located at the same relative gemonic locations of B. pseudomallei.
