# Supplementary material for: Genomic islands from five strains of Burkholderia pseudomallei
Source: BMC Genomics. 2008 Nov 27;9:566. doi: 10.1186/1471-2164-9-566 (PMC2612704; doi:10.1186/1471-2164-9-566)
Supplement: Additional file 6 — Distribution of GIs. Table S4. Distribution of selected genomic island genes in B. pseudomallei strains. [file 1471-2164-9-566-S6.xls]

## Sheet: Table S4
Table S4. Distribution of selected genomic island genes in B. pseudomallei strains.
Isolate	Alternate ID	Filamentous hemagglutinin (fhaB) genes			Gene BURPS305_5421 on GI14a	Gene BPSS0654 on GI14 and GI14.1	Gene bpaA in GI15d	Species	Year Collected	Isolate Type	Country
		fhaB cluster 1 in GI5a, GI5a.1 and GI5a.2	fhaB cluster 2 in GI11.1	fhaB cluster 3 in GI16 and GI16.1
E0413	S001	-	-	+	-	+	-	B. pseudomallei	2001	Environmental	Thailand
2677a	S002	+	+	+	-	+	-	B. pseudomallei	2001	Clinical	Thailand
E0408	S003	-	-	+	-	+	-	B. pseudomallei	1999	Environmental	Thailand
2700a	S004	+	-	+	-	+	-	B. pseudomallei	2001	Clinical	Thailand
2670a	S005	-	-	+	-	+	-	B. pseudomallei	2001	Clinical	Thailand
2632a	S006	+	+	+	-	+	-	B. pseudomallei	2001	Clinical	Thailand
2667a	S007	-	-	+	-	+	-	B. pseudomallei	2001	Clinical	Thailand
E0237	S008	+	-	+	-	+	-	B. pseudomallei	1992	Environmental	Thailand
2762a	S009	-	-	+	-	+	-	B. pseudomallei	2001	Clinical	Thailand
E0415	S010	-	-	+	-	+	-	B. pseudomallei	2001	Environmental	Thailand
2756a	S011	-	-	+	-	+	-	B. pseudomallei	2001	Clinical	Thailand
2623a	S012	+	-	+	-	+	-	B. pseudomallei	2001	Clinical	Thailand
2674a	S013	+	+	+	-	+	-	B. pseudomallei	2001	Clinical	Thailand
E0008	S014	-	-	+	-	+	-	B. pseudomallei	1990	Environmental	Thailand
E0356	S015	-	-	+	-	+	-	B. pseudomallei	1998	Environmental	Thailand
2699a	S017	+	-	+	-	+	-	B. pseudomallei	2001	Clinical	Thailand
2689b	S018	-	-	+	-	+	-	B. pseudomallei	2001	Clinical	Thailand
2717a	S019	+	-	+	+	+	-	B. pseudomallei	2001	Clinical	Thailand
E0406	S021	-	-	+	-	+	-	B. pseudomallei	1999	Environmental	Thailand
E0034	S023	+	-	+	-	+	-	B. pseudomallei	1990	Environmental	Thailand
E0387	S024	-	-	+	-	+	-	B. pseudomallei	1999	Environmental	Thailand
E0389	S026	-	-	+	-	+	-	B. pseudomallei	1999	Environmental	Thailand
E0394	S027	+	-	+	-	+	-	B. pseudomallei	1999	Environmental	Thailand
2726a	S029	-	-	+	-	+	-	B. pseudomallei	2001	Clinical	Thailand
E0385	S030	+	-	+	-	+	-	B. pseudomallei	1999	Environmental	Thailand
2661a	S031	-	-	+	-	+	-	B. pseudomallei	2001	Clinical	Thailand
2767a	S032	-	-	+	-	+	-	B. pseudomallei	2001	Clinical	Thailand
E0233	S033	+	-	+	-	+	-	B. pseudomallei	1992	Environmental	Thailand
2687a	S034	+	-	+	-	+	-	B. pseudomallei	2001	Clinical	Thailand
E0359	S035	-	-	+	-	+	-	B. pseudomallei	1998	Environmental	Thailand
2770a	S036	-	-	+	-	+	-	B. pseudomallei	2001	Clinical	Thailand
2753a	S037	+	-	+	-	+	-	B. pseudomallei	2001	Clinical	Thailand
E0302	S038	-	-	+	-	+	-	B. pseudomallei	1994	Environmental	Thailand
2637a	S039	+	-	+	-	+	-	B. pseudomallei	2001	Clinical	Thailand
2618a	S040	-	-	+	-	+	-	B. pseudomallei	2001	Clinical	Thailand
2732a	S041	+	-	+	+	+	-	B. pseudomallei	2001	Clinical	Thailand
2615a	S042	-	-	+	-	+	-	B. pseudomallei	2001	Clinical	Thailand
E0024	S043	+	-	+	-	+	-	B. pseudomallei	1990	Environmental	Thailand
2691a	S044	+	-	+	-	+	-	B. pseudomallei	2001	Clinical	Thailand
E0345	S045	+	+	+	-	+	-	B. pseudomallei	1998	Environmental	Thailand
2627a	S046	+	-	+	-	+	-	B. pseudomallei	2001	Clinical	Thailand
E0384	S047	-	-	+	-	+	-	B. pseudomallei	1999	Environmental	Thailand
2703a	S048	-	-	+	-	+	-	B. pseudomallei	2001	Clinical	Thailand
E0371	S050	+	-	+	+	+	-	B. pseudomallei	1999	Environmental	Thailand
2774a	S051	-	-	+	-	+	-	B. pseudomallei	2001	Clinical	Thailand
2648b	S052	-	-	+	-	+	-	B. pseudomallei	2001	Clinical	Thailand
E0409	S053	-	-	+	-	+	-	B. pseudomallei	1999	Environmental	Thailand
E0361	S054	-	-	+	-	+	-	B. pseudomallei	1998	Environmental	Thailand
2773a	S055	+	-	+	+	+	-	B. pseudomallei	2001	Clinical	Thailand
2688a	S056	+	-	+	-	+	-	B. pseudomallei	2001	Clinical	Thailand
E0183	S057	+	-	+	+	+	-	B. pseudomallei	1992	Environmental	Thailand
2628a	S058	+	-	+	-	+	-	B. pseudomallei	2001	Clinical	Thailand
E0378	S059	-	-	+	-	+	-	B. pseudomallei	1999	Environmental	Thailand
E0012	S060	-	-	+	-	+	-	B. pseudomallei	1990	Environmental	Thailand
2644a	S061	-	-	+	-	+	-	B. pseudomallei	2001	Clinical	Thailand
2685a	S062	-	-	+	-	+	-	B. pseudomallei	2001	Clinical	Thailand
E0377	S063	+	+	+	-	+	-	B. pseudomallei	1999	Environmental	Thailand
2704a	S065	-	-	+	-	+	-	B. pseudomallei	2001	Clinical	Thailand
2649a	S066	-	-	+	-	+	-	B. pseudomallei	2001	Clinical	Thailand
E0400	S067	+	+	+	-	+	-	B. pseudomallei	1999	Environmental	Thailand
E0362	S068	-	-	+	-	+	-	B. pseudomallei	1998	Environmental	Thailand
2668a	S069	+	-	+	-	+	-	B. pseudomallei	2001	Clinical	Thailand
2713a	S070	-	-	+	-	+	-	B. pseudomallei	2001	Clinical	Thailand
E0411	S071	-	-	+	-	+	-	B. pseudomallei	2001	Environmental	Thailand
2619a	S072	+	-	+	-	+	-	B. pseudomallei	2001	Clinical	Thailand
2663a	S073	-	-	+	-	+	-	B. pseudomallei	2001	Clinical	Thailand
2743a	S074	-	-	+	-	+	-	B. pseudomallei	2001	Clinical	Thailand
E0268	S075	+	-	+	-	+	-	B. pseudomallei	1993	Environmental	Thailand
2740a	S076	-	-	+	-	+	-	B. pseudomallei	2001	Clinical	Thailand
2641a	S077	+	+	+	-	+	-	B. pseudomallei	2001	Clinical	Thailand
2712a	S078	-	-	+	-	+	-	B. pseudomallei	2001	Clinical	Thailand
E0344	S079	+	-	+	-	+	-	B. pseudomallei	1998	Environmental	Thailand
2719a	S080	+	-	+	-	+	-	B. pseudomallei	2001	Clinical	Thailand
E0300	S081	+	-	+	-	+	-	B. pseudomallei	1994	Environmental	Thailand
2776a	S082	+	-	+	-	+	-	B. pseudomallei	2001	Clinical	Thailand
2769a	S083	+	-	+	-	+	-	B. pseudomallei	2001	Clinical	Thailand
E0420	S086	-	-	+	-	+	-	B. pseudomallei	2001	Environmental	Thailand
2616a	S087	-	-	+	-	+	-	B. pseudomallei	2001	Clinical	Thailand
E0031	S088	+	+	+	-	+	-	B. pseudomallei	1990	Environmental	Thailand
E0393	S089	+	+	+	-	+	-	B. pseudomallei	1999	Environmental	Thailand
2678a	S090	+	-	+	-	+	-	B. pseudomallei	2001	Clinical	Thailand
E0405	S091	-	-	+	-	+	-	B. pseudomallei	1999	Environmental	Thailand
2701a	S092	-	-	+	-	-	-	B. pseudomallei	2001	Clinical	Thailand
E0382	S093	+	+	+	-	+	-	B. pseudomallei	1999	Environmental	Thailand
2698a	S094	+	+	+	-	+	-	B. pseudomallei	2001	Clinical	Thailand
2725b	S095	+	-	+	-	+	-	B. pseudomallei	2001	Clinical	Thailand
2626a	S096	+	-	+	-	+	-	B. pseudomallei	2001	Clinical	Thailand
E0351	S097	+	-	+	+	+	-	B. pseudomallei	1998	Environmental	Thailand
2654a	S098	+	-	+	-	+	-	B. pseudomallei	2001	Clinical	Thailand
E0038	S099	+	-	+	+	+	-	B. pseudomallei	1990	Environmental	Thailand
E0277	S100	-	-	+	+	+	-	B. pseudomallei	1993	Environmental	Thailand
E0231	S101	+	-	+	+	+	-	B. pseudomallei	1992	Environmental	Thailand
E0342	S102	-	-	+	-	+	-	B. pseudomallei	1998	Environmental	Thailand
2684a	S103	-	-	+	-	+	-	B. pseudomallei	2001	Clinical	Thailand
E0396	S104	-	-	+	-	+	-	B. pseudomallei	1999	Environmental	Thailand
2640a	S105	+	-	+	-	+	-	B. pseudomallei	2001	Clinical	Thailand
E0241	S106	+	-	+	-	+	-	B. pseudomallei	1992	Environmental	Thailand
2648a	S107	-	-	+	-	+	-	B. pseudomallei	2001	Clinical	Thailand
E0339	S108	+	+	+	-	+	-	B. pseudomallei	1998	Environmental	Thailand
2657a	S109	+	+	+	-	+	-	B. pseudomallei	2001	Clinical	Thailand
2720a	S110	+	-	+	-	+	-	B. pseudomallei	2001	Clinical	Thailand
2679a	S111	-	-	+	-	+	-	B. pseudomallei	2001	Clinical	Thailand
2650a	S112	+	+	+	-	+	-	B. pseudomallei	2001	Clinical	Thailand
E0230	S113	+	+	+	-	+	-	B. pseudomallei	1992	Environmental	Thailand
E0021	S114	+	+	+	-	+	-	B. pseudomallei	1990	Environmental	Thailand
2711a	S115	+	-	+	-	+	-	B. pseudomallei	2001	Clinical	Thailand
2744a	S116	+	-	+	-	+	-	B. pseudomallei	2001	Clinical	Thailand
2643a	S117	-	-	+	-	+	-	B. pseudomallei	2001	Clinical	Thailand
2741a	S118	+	-	+	-	+	-	B. pseudomallei	2001	Clinical	Thailand
E0395	S119	+	-	+	-	+	-	B. pseudomallei	1999	Environmental	Thailand
E0016	S120	-	-	+	-	+	-	B. pseudomallei	1990	Environmental	Thailand
E0358	S122	-	-	+	+	+	-	B. pseudomallei	1998	Environmental	Thailand
2721a	S123	-	-	+	-	+	-	B. pseudomallei	2001	Clinical	Thailand
E0040	S124	+	-	+	+	+	-	B. pseudomallei	1990	Environmental	Thailand
2613a	S125	+	-	+	-	+	-	B. pseudomallei	2001	Clinical	Thailand
2614a	S126	+	-	+	-	+	-	B. pseudomallei	2001	Clinical	Thailand
2635a	S127	-	-	+	-	+	-	B. pseudomallei	2001	Clinical	Thailand
2694a	S128	+	-	+	-	+	-	B. pseudomallei	2001	Clinical	Thailand
E0240	S129	+	-	+	-	+	-	B. pseudomallei	1992	Environmental	Thailand
E0279	S130	-	-	+	-	+	-	B. pseudomallei	1993	Environmental	Thailand
E0010	S131	+	-	+	-	+	-	B. pseudomallei	1990	Environmental	Thailand
E0009	S132	-	+	+	-	+	-	B. pseudomallei	1990	Environmental	Thailand
E0388	S133	+	+	+	-	+	-	B. pseudomallei	1999	Environmental	Thailand
E0019	S134	+	-	+	-	+	-	B. pseudomallei	1990	Environmental	Thailand
2746b	S136	-	-	+	-	+	-	B. pseudomallei	2001	Clinical	Thailand
2660a	S137	-	-	+	-	+	-	B. pseudomallei	2001	Clinical	Thailand
2633a	S138	-	-	+	-	+	-	B. pseudomallei	2001	Clinical	Thailand
2666a	S139	+	-	+	+	+	-	B. pseudomallei	2001	Clinical	Thailand
2692a	S140	+	+	+	-	+	-	B. pseudomallei	2001	Clinical	Thailand
2652a	S141	-	-	+	-	+	-	B. pseudomallei	2001	Clinical	Thailand
E0037	S142	-	-	+	-	+	-	B. pseudomallei	1990	Environmental	Thailand
2754a	S143	+	-	+	-	+	-	B. pseudomallei	2001	Clinical	Thailand
E0383	S144	-	-	+	-	+	-	B. pseudomallei	1999	Environmental	Thailand
2682a	S145	-	-	+	-	+	-	B. pseudomallei	2001	Clinical	Thailand
2624a	S146	-	-	+	-	+	-	B. pseudomallei	2001	Clinical	Thailand
2727a	S147	+	-	+	-	+	-	B. pseudomallei	2001	Clinical	Thailand
E0186	S148	+	-	+	-	+	-	B. pseudomallei	1992	Environmental	Thailand
E0239	S149	+	+	+	-	+	-	B. pseudomallei	1992	Environmental	Thailand
2639a	S150	+	+	+	-	+	-	B. pseudomallei	2001	Clinical	Thailand
2625a	S151	-	-	+	-	-	-	B. pseudomallei	2001	Clinical	Thailand
2690a	S152	-	-	+	-	+	-	B. pseudomallei	2001	Clinical	Thailand
E0407	S153	+	-	+	-	+	-	B. pseudomallei	1999	Environmental	Thailand
2676a	S154	-	-	+	-	+	-	B. pseudomallei	2001	Clinical	Thailand
E0372	S155	-	-	+	-	+	-	B. pseudomallei	1999	Environmental	Thailand
2718a	S156	-	-	+	-	+	-	B. pseudomallei	2001	Clinical	Thailand
E0417	S157	+	+	+	-	+	-	B. pseudomallei	2001	Environmental	Thailand
2617a	S158	-	-	+	-	+	-	B. pseudomallei	2001	Clinical	Thailand
E0370	S159	-	-	+	-	+	-	B. pseudomallei	1999	Environmental	Thailand
2651a	S160	-	-	+	-	+	-	B. pseudomallei	2001	Clinical	Thailand
E0366	S161	-	-	+	-	+	-	B. pseudomallei	1998	Environmental	Thailand
2622c	S162	-	-	+	-	+	-	B. pseudomallei	2001	Clinical	Thailand
E0399	S163	+	-	+	-	+	-	B. pseudomallei	1999	Environmental	Thailand
2646a	S164	+	-	+	+	+	-	B. pseudomallei	2001	Clinical	Thailand
E0013	S165	+	-	+	-	+	-	B. pseudomallei	1990	Environmental	Thailand
E0235	S166	+	+	+	-	+	-	B. pseudomallei	1992	Environmental	Thailand
E0238	S167	+	-	+	-	+	-	B. pseudomallei	1992	Environmental	Thailand
2693a	S168	+	+	+	-	+	-	B. pseudomallei	2001	Clinical	Thailand
2733c	S169	-	-	+	-	+	-	B. pseudomallei	2001	Clinical	Thailand
E0284	S170	+	-	+	-	+	-	B. pseudomallei	1993	Environmental	Thailand
2708a	S171	-	-	+	-	+	-	B. pseudomallei	2001	Clinical	Thailand
2673a	S172	-	-	+	-	+	-	B. pseudomallei	2001	Clinical	Thailand
2671a	S173	-	-	+	-	+	-	B. pseudomallei	2001	Clinical	Thailand
2665a	S174	-	-	+	-	+	-	B. pseudomallei	2001	Clinical	Thailand
E0187	S175	-	-	+	-	+	-	B. pseudomallei	1992	Environmental	Thailand
E0373	S176	+	+	+	-	+	-	B. pseudomallei	1999	Environmental	Thailand
E0419	S177	-	-	+	-	+	-	B. pseudomallei	2001	Environmental	Thailand
E0181	S178	-	-	+	-	+	-	B. pseudomallei	1992	Environmental	Thailand
2751a	S179	-	-	+	-	+	-	B. pseudomallei	2001	Clinical	Thailand
E0242	S180	-	-	+	-	+	-	B. pseudomallei	1992	Environmental	Thailand
E0412	S181	+	-	+	-	+	-	B. pseudomallei	2001	Environmental	Thailand
2609a	S182	+	-	+	+	+	-	B. pseudomallei	2001	Clinical	Thailand
2729a	S183	+	-	+	-	+	-	B. pseudomallei	2001	Clinical	Thailand
2664b	S184	+	+	+	-	+	-	B. pseudomallei	2001	Clinical	Thailand
2747a	S185	+	+	+	-	+	-	B. pseudomallei	2001	Clinical	Thailand
E0379	S186	+	+	+	-	+	-	B. pseudomallei	1999	Environmental	Thailand
E0401	S187	+	-	+	-	+	-	B. pseudomallei	1999	Environmental	Thailand
2873a	S188	-	-	+	-	+	-	B. pseudomallei	2002	Clinical	Thailand
2855a	S189	-	-	+	-	+	-	B. pseudomallei	2002	Clinical	Thailand
2843a	S190	-	-	+	-	+	-	B. pseudomallei	2002	Clinical	Thailand
2834a	S191	+	-	+	-	+	-	B. pseudomallei	2002	Clinical	Thailand
2833a	S192	+	-	+	-	+	-	B. pseudomallei	2002	Clinical	Thailand
2820a	S193	-	-	+	-	+	-	B. pseudomallei	2002	Clinical	Thailand
2808a	S194	-	-	+	-	+	-	B. pseudomallei	2002	Clinical	Thailand
2684a	S195	+	+	+	-	+	-	B. pseudomallei	2001	Clinical	Thailand
2683a	S196	-	-	+	-	+	-	B. pseudomallei	2001	Clinical	Thailand
2679a	S197	+	-	+	+	+	-	B. pseudomallei	2001	Clinical	Thailand
2663a	S198	+	+	+	-	+	-	B. pseudomallei	2001	Clinical	Thailand
2635a	S199	+	+	+	-	+	-	B. pseudomallei	2001	Clinical	Thailand
2516a	S200	-	-	+	-	+	-	B. pseudomallei	2000	Clinical	Thailand
2510a	S201	+	+	+	+	+	-	B. pseudomallei	2000	Clinical	Thailand
2506a	S202	-	-	+	-	+	-	B. pseudomallei	2000	Clinical	Thailand
2454a	S203	+	-	+	-	+	-	B. pseudomallei	2000	Clinical	Thailand
2427a	S204	-	-	+	-	+	-	B. pseudomallei	1999	Clinical	Thailand
2406a	S205	-	-	+	-	+	-	B. pseudomallei	1999	Clinical	Thailand
2206a	S206	+	-	+	-	+	-	B. pseudomallei	1999	Clinical	Thailand
2167a	S207	-	-	+	-	+	-	B. pseudomallei	1998	Clinical	Thailand
2147a	S208	-	-	+	-	+	-	B. pseudomallei	1999	Clinical	Thailand
2086a	S209	-	-	+	-	+	-	B. pseudomallei	1998	Clinical	Thailand
1973a	S210	+	-	+	-	+	-	B. pseudomallei	1998	Clinical	Thailand
1970a	S211	-	-	+	-	+	-	B. pseudomallei	1998	Clinical	Thailand
1943a	S212	-	-	+	-	+	-	B. pseudomallei	1998	Clinical	Thailand
1882a	S213	-	-	+	-	+	-	B. pseudomallei	1997	Clinical	Thailand
1842a	S214	+	-	+	+	+	-	B. pseudomallei	1997	Clinical	Thailand
1814a	S215	+	+	+	-	+	-	B. pseudomallei	1997	Clinical	Thailand
1807a	S216	+	-	+	+	+	-	B. pseudomallei	1997	Clinical	Thailand
1794a	S217	+	+	+	-	+	-	B. pseudomallei	1997	Clinical	Thailand
1773a	S218	-	+	+	+	+	-	B. pseudomallei	1997	Clinical	Thailand
1749a	S219	+	-	+	+	+	-	B. pseudomallei	1997	Clinical	Thailand
1705a	S220	+	-	+	+	+	-	B. pseudomallei	1997	Clinical	Thailand
1588a	S221	-	-	+	-	+	-	B. pseudomallei	1996	Clinical	Thailand
1455a	S222	-	-	+	-	+	-	B. pseudomallei	1995	Clinical	Thailand
1426a	S223	+	-	+	-	+	-	B. pseudomallei	1995	Clinical	Thailand
1420a	S224	-	-	+	-	+	-	B. pseudomallei	1995	Clinical	Thailand
1381a	S225	+	-	+	+	+	-	B. pseudomallei	1995	Clinical	Thailand
1378a	S226	-	-	+	-	+	-	B. pseudomallei	1995	Clinical	Thailand
1257a	S227	-	-	+	-	+	-	B. pseudomallei	1994	Clinical	Thailand
1255a	S228	+	-	+	+	+	-	B. pseudomallei	1994	Clinical	Thailand
1248a	S229	-	-	+	-	+	-	B. pseudomallei	1994	Clinical	Thailand
1246a	S230	+	-	+	-	+	-	B. pseudomallei	1994	Clinical	Thailand
1244a	S231	-	-	+	-	+	-	B. pseudomallei	1994	Clinical	Thailand
1225a	S232	-	-	+	-	+	-	B. pseudomallei	1994	Clinical	Thailand
1214a	S233	+	-	+	-	+	-	B. pseudomallei	1994	Clinical	Thailand
1204a	S234	+	-	+	+	+	-	B. pseudomallei	1994	Clinical	Thailand
1147a	S235	-	-	+	-	+	-	B. pseudomallei	1993	Clinical	Thailand
1103a	S236	-	-	+	-	+	-	B. pseudomallei	1993	Clinical	Thailand
1076a	S237	-	-	+	-	+	-	B. pseudomallei	1993	Clinical	Thailand
1050a	S238	-	-	+	-	+	-	B. pseudomallei	1993	Clinical	Thailand
1045a	S239	+	-	+	-	+	-	B. pseudomallei	1993	Clinical	Thailand
1018a	S240	+	-	+	+	+	-	B. pseudomallei	1992	Clinical	Thailand
995a	S241	+	-	+	-	+	-	B. pseudomallei	1992	Clinical	Thailand
972a	S242	-	-	+	-	+	-	B. pseudomallei	1992	Clinical	Thailand
955a	S243	+	-	+	-	+	-	B. pseudomallei	1992	Clinical	Thailand
878a	S245	+	-	+	-	+	-	B. pseudomallei	1991	Clinical	Thailand
876a	S246	-	-	+	-	+	-	B. pseudomallei	1991	Clinical	Thailand
873a	S247	+	-	+	-	+	-	B. pseudomallei	1991	Clinical	Thailand
863a	S248	-	-	+	-	+	-	B. pseudomallei	1991	Clinical	Thailand
828a	S249	-	-	+	-	+	-	B. pseudomallei	1991	Clinical	Thailand
814a	S250	-	-	+	-	+	-	B. pseudomallei	1991	Clinical	Thailand
811a	S251	+	-	+	-	+	-	B. pseudomallei	1991	Clinical	Thailand
800a	S252	-	-	+	-	+	-	B. pseudomallei	1991	Clinical	Thailand
799a	S253	+	-	+	-	+	-	B. pseudomallei	1991	Clinical	Thailand
759a	S254	+	-	+	-	+	-	B. pseudomallei	1990	Clinical	Thailand
710a	S255	+	-	+	-	+	-	B. pseudomallei	1990	Clinical	Thailand
666a	S256	-	-	+	-	+	-	B. pseudomallei	1990	Clinical	Thailand
616a	S257	-	-	+	-	+	-	B. pseudomallei	1989	Clinical	Thailand
655a	S258	-	-	+	-	+	-	B. pseudomallei	1990	Clinical	Thailand
653a	S259	+	-	+	-	+	-	B. pseudomallei	1990	Clinical	Thailand
587a	S260	-	-	+	-	+	-	B. pseudomallei	1989	Clinical	Thailand
557a	S261	-	-	+	-	+	-	B. pseudomallei	1989	Clinical	Thailand
542a	S262	+	-	+	-	+	-	B. pseudomallei	1989	Clinical	Thailand
532a	S263	-	-	+	-	+	-	B. pseudomallei	1989	Clinical	Thailand
529a	S264	+	-	+	-	+	-	B. pseudomallei	1989	Clinical	Thailand
520a	S265	+	-	+	-	+	-	B. pseudomallei	1989	Clinical	Thailand
508a	S266	+	-	+	-	+	-	B. pseudomallei	1989	Clinical	Thailand
1106a		+	+	+	-	+	-	B. pseudomallei	1993	Clinical	Thailand
1710b		+	-	+	-	+	-	B. pseudomallei	1999	Clinical	Thailand
K96243		-	-	+	-	+	-	B. pseudomallei	1996	Clinical	Thailand
MSHR0062		+	-	+	-	+	-	B. pseudomallei	1990	Clinical	Australia
MSHR0064		-	-	+	-	+	-	B. pseudomallei	1991	Clinical	Australia
MSHR0095		+	-	+	-	+	-	B. pseudomallei	1991	Clinical	Australia
MSHR0099		+	-	+	-	+	-	B. pseudomallei	1991	Clinical	Australia
MSHR0114		+	-	+	+	+	-	B. pseudomallei	1991	Clinical	Australia
MSHR0116		+	-	+	+	+	-	B. pseudomallei	1992	Clinical	Australia
MSHR0122		+	-	+	-	+	-	B. pseudomallei	1992	Clinical	Australia
MSHR0129		+	-	+	+	+	-	B. pseudomallei	1992	Clinical	Australia
MSHR0130		+	-	+	+	+	-	B. pseudomallei	1992	Clinical	Australia
MSHR0146		+	-	+	+	+	-	B. pseudomallei	1992	Animal	Australia
MSHR0147		+	-	+	+	+	-	B. pseudomallei	1992	Animal	Australia
MSHR0148		+	-	+	+	+	-	B. pseudomallei	1992	Animal	Australia
MSHR0151		-	-	+	-	+	-	B. pseudomallei	1992	Animal	Australia
MSHR0157		-	-	+	+	+	-	B. pseudomallei	1992	Clinical	Australia
MSHR0160		-	-	+	-	+	-	B. pseudomallei	1966	Animal	Australia
MSHR0161		-	-	+	-	+	-	B. pseudomallei	1966	Animal	Australia
MSHR0162		-	-	+	-	+	-	B. pseudomallei	1968	Animal	Australia
MSHR0163		-	-	+	-	+	-	B. pseudomallei	1978	Animal	Australia
MSHR0164		-	-	+	-	+	-	B. pseudomallei	1978	Animal	Australia
MSHR0167		-	-	+	-	+	-	B. pseudomallei	1980	Animal	Australia
MSHR0168		-	-	+	-	+	-	B. pseudomallei	1980	Environmental	Australia
MSHR0169		-	-	+	-	+	-	B. pseudomallei	1980	Environmental	Australia
MSHR0170		-	-	+	-	+	-	B. pseudomallei	1980	Environmental	Australia
MSHR0171		-	-	+	-	+	-	B. pseudomallei	1983	Animal	Australia
MSHR0172		-	-	+	-	+	-	B. pseudomallei	1985	Animal	Australia
MSHR0173		-	-	+	-	+	-	B. pseudomallei	1987	Animal	Australia
MSHR0186		+	-	+	+	+	-	B. pseudomallei	1993	Animal	Australia
MSHR0190		+	-	+	+	+	-	B. pseudomallei	1993	Animal	Australia
MSHR0191		+	-	+	+	+	-	B. pseudomallei	1993	Animal	Australia
MSHR0192		+	-	+	+	+	-	B. pseudomallei	1993	Animal	Australia
MSHR0194		+	-	+	+	+	-	B. pseudomallei	1993	Animal	Australia
MSHR0197		+	-	+	+	+	-	B. pseudomallei	1993	Animal	Australia
MSHR0199		+	-	+	+	+	-	B. pseudomallei	1993	Animal	Australia
MSHR0200		+	-	+	+	+	-	B. pseudomallei	1993	Animal	Australia
MSHR0207		-	-	+	-	+	-	B. pseudomallei	1993	Animal	Australia
MSHR0212		-	-	+	-	+	-	B. pseudomallei	1993	Environmental	Australia
MSHR0213		+	-	+	+	+	-	B. pseudomallei	1993	Environmental	Australia
MSHR0214		+	-	+	+	+	-	B. pseudomallei	1993	Environmental	Australia
MSHR0215		+	-	+	+	+	-	B. pseudomallei	1993	Environmental	Australia
MSHR0219		-	-	+	-	+	-	B. pseudomallei	1993	Environmental	Australia
MSHR0223		-	-	+	-	+	-	B. pseudomallei	1993	Clinical	Australia
MSHR0225		+	-	+	+	+	-	B. pseudomallei	1993	Animal	Australia
MSHR0226		+	-	+	-	+	-	B. pseudomallei	1993	Environmental	Australia
MSHR0227		+	-	+	+	+	-	B. pseudomallei	1993	Environmental	Australia
MSHR0229		+	-	+	+	+	-	B. pseudomallei	1993	Environmental	Australia
MSHR0230		+	-	+	+	+	-	B. pseudomallei	1993	Environmental	Australia
MSHR0231		+	-	+	+	+	-	B. pseudomallei	1993	Environmental	Australia
MSHR0232		+	-	+	+	+	-	B. pseudomallei	1993	Environmental	Australia
MSHR0239		+	-	+	-	+	-	B. pseudomallei	1993	Clinical	Australia
MSHR0240		+	-	+	+	+	-	B. pseudomallei	1993	Clinical	Australia
MSHR0244		+	-	+	+	+	-	B. pseudomallei	1993	Environmental	Australia
MSHR0257		+	-	+	-	+	-	B. pseudomallei	1994	Animal	Australia
MSHR0264		-	-	+	-	+	-	B. pseudomallei	1994	Clinical	Australia
MSHR0282		+	-	+	+	+	-	B. pseudomallei	1994	Clinical	Australia
MSHR0283		+	-	+	+	+	-	B. pseudomallei	1994	Animal	Australia
MSHR0286		+	-	-	+	-	-	B. pseudomallei	1994	Clinical	Australia
MSHR0287		+	-	+	+	+	-	B. pseudomallei	1994	Clinical	Australia
MSHR0294		+	-	+	-	+	-	B. pseudomallei	1994	Environmental	Australia
MSHR0295		+	-	+	+	+	-	B. pseudomallei	1994	Environmental	Australia
MSHR0296		+	-	+	+	+	-	B. pseudomallei	1994	Environmental	Australia
MSHR0297		+	-	+	+	+	-	B. pseudomallei	1994	Environmental	Australia
MSHR0303		+	-	-	+	+	+	B. pseudomallei	1994	Clinical	Australia
MSHR0305		+	-	-	+	+	+	B. pseudomallei		Clinical	Australia
MSHR0335		+	-	+	+	+	-	B. pseudomallei	1994	Clinical	Australia
MSHR0338		+	-	+	+	+	-	B. pseudomallei	1994	Clinical	Australia
MSHR0343		+	-	+	+	+	-	B. pseudomallei	1994	Clinical	Australia
MSHR0347		+	-	+	+	+	-	B. pseudomallei	1994	Animal	Australia
MSHR0351		+	-	+	+	+	-	B. pseudomallei	1995	Animal	Australia
MSHR0356		+	-	+	+	+	-	B. pseudomallei	1995	Clinical	Australia
MSHR0363		-	-	+	-	+	-	B. pseudomallei	1995	Animal	Australia
MSHR0365		+	-	+	+	+	-	B. pseudomallei	1995	Clinical	Australia
MSHR0368		+	-	+	+	+	-	B. pseudomallei	1995	Animal	Australia
MSHR0387		+	-	-	+	+	-	B. pseudomallei	Unknown	Clinical	Australia
MSHR0402		+	-	+	+	+	-	B. pseudomallei	1996	Animal	Australia
MSHR0403		+	-	+	-	+	-	B. pseudomallei	1996	Animal	Australia
MSHR0406		+	-	+	+	+	-	B. pseudomallei	1996	Animal	Australia
MSHR0408		+	-	+	+	+	-	B. pseudomallei	1996	Animal	Australia
MSHR0414		-	-	+	-	+	-	B. pseudomallei	1996	Animal	Australia
MSHR0425		+	-	-	-	+	+	B. pseudomallei	1996	Clinical	Australia
MSHR0432		+	-	-	+	+	-	B. pseudomallei	Unknown	Clinical	Australia
MSHR0433		+	-	+	+	+	-	B. pseudomallei	1996	Clinical	Australia
MSHR0435		+	-	+	+	+	-	B. pseudomallei	1996	Clinical	Australia
MSHR0443		+	-	+	+	+	-	B. pseudomallei	1996	Clinical	Australia
MSHR0445		+	-	+	+	+	-	B. pseudomallei	1996	Clinical	Australia
MSHR0449		+	-	+	+	+	-	B. pseudomallei	Unknown	Clinical	Australia
MSHR0455		+	-	+	+	+	-	B. pseudomallei	1996	Environmental	Australia
MSHR0456		+	-	+	+	+	-	B. pseudomallei	Unknown	Clinical	Australia
MSHR0463		-	-	+	-	+	-	B. pseudomallei	1996	Clinical	Australia
MSHR0473		+	-	+	-	+	-	B. pseudomallei	1997	Animal	Australia
MSHR0474		+	-	+	-	+	-	B. pseudomallei	1997	Animal	Australia
MSHR0480		-	-	+	-	+	-	B. pseudomallei	1997	Animal	Australia
MSHR0484		+	-	+	+	+	-	B. pseudomallei	1997	Animal	Australia
MSHR0487		+	-	+	+	+	-	B. pseudomallei	1997	Clinical	Australia
MSHR0490		+	-	+	+	+	-	B. pseudomallei	1997	Animal	Australia
MSHR0491		+	-	+	+	+	-	B. pseudomallei	1997	Environmental	Australia
MSHR0492		+	-	+	+	+	-	B. pseudomallei	1997	Clinical	Australia
MSHR0493		+	-	+	+	+	-	B. pseudomallei	1997	Clinical	Australia
MSHR0502		-	-	+	-	+	-	B. pseudomallei	1997	Environmental	Australia
MSHR0504		-	-	+	-	+	-	B. pseudomallei	1997	Environmental	Australia
MSHR0505		+	-	+	+	+	-	B. pseudomallei	1997	Environmental	Australia
MSHR0507		-	-	+	-	+	-	B. pseudomallei	1997	Environmental	Australia
MSHR0508		+	-	+	+	+	-	B. pseudomallei	1997	Environmental	Australia
MSHR0511		+	-	+	+	+	-	B. pseudomallei	1997	Animal	Australia
MSHR0525		+	-	+	-	+	-	B. pseudomallei	1997	Clinical	Australia
MSHR0531		+	-	+	-	+	-	B. pseudomallei	1997	Clinical	Australia
MSHR0536		+	-	+	+	+	-	B. pseudomallei	1997	Clinical	Australia
MSHR0543		+	-	+	+	+	-	B. pseudomallei	1998	Clinical	Australia
MSHR0559		+	-	+	-	+	-	B. pseudomallei	1998	Clinical	Australia
MSHR0571		+	-	+	-	+	-	B. pseudomallei	Unknown	Animal	Australia
MSHR0575		+	-	+	-	+	-	B. pseudomallei	1998	Animal	Australia
MSHR0606		+	-	+	+	+	-	B. pseudomallei	1995	Animal	Australia
MSHR0611		+	-	+	-	+	-	B. pseudomallei	Unknown	Animal	Australia
MSHR0614		-	-	+	-	+	-	B. pseudomallei	1997	Clinical	Australia
MSHR0615		+	-	+	+	+	-	B. pseudomallei	1998	Clinical	Australia
MSHR0628		-	-	+	-	+	-	B. pseudomallei	1998	Clinical	Australia
MSHR0640		-	-	+	-	+	-	B. pseudomallei	1998	Clinical	Australia
MSHR0647		+	-	+	+	+	-	B. pseudomallei	1998	Clinical	Australia
MSHR0652		-	-	+	-	+	-	B. pseudomallei	1996	Clinical	Australia
MSHR0659		+	-	+	-	+	-	B. pseudomallei	1998	Clinical	Australia
MSHR0663		+	-	-	+	+	+	B. pseudomallei	1998	Clinical	Australia
MSHR0664		+	-	-	+	+	+	B. pseudomallei	1998	Clinical	Australia
MSHR0665		+	-	-	+	+	+	B. pseudomallei	1998	Clinical	Australia
MSHR0666		+	-	-	+	+	+	B. pseudomallei	1998	Clinical	Australia
MSHR0668		+	-	-	-	+	-	B. pseudomallei	1995	Clinical	Australia
MSHR0684		+	-	+	+	+	-	B. pseudomallei	1998	Clinical	Australia
MSHR0688		+	-	+	+	+	-	B. pseudomallei	1998	Clinical	Australia
MSHR0697		+	-	+	+	+	-	B. pseudomallei	1998	Clinical	Australia
MSHR0719		+	-	+	-	+	-	B. pseudomallei	1998	Clinical	Australia
MSHR0726		+	-	+	+	+	-	B. pseudomallei	1998	Clinical	Australia
MSHR0767		-	-	+	-	+	-	B. pseudomallei	1999	Clinical	Australia
MSHR0786		-	-	+	-	+	-	B. pseudomallei	1999	Clinical	Australia
MSHR0789		+	-	+	+	+	-	B. pseudomallei	1999	Clinical	Australia
MSHR0795		-	-	+	+	+	-	B. pseudomallei	1999	Clinical	Australia
MSHR0800		+	-	+	-	+	-	B. pseudomallei	1999	Clinical	Australia
MSHR0864		+	-	+	-	+	-	B. pseudomallei	1999	Animal	Australia
MSHR0867		+	-	+	+	+	-	B. pseudomallei	1999	Clinical	Australia
MSHR0869		-	-	+	-	+	-	B. pseudomallei	1999	Clinical	Australia
MSHR0875		+	-	+	-	+	-	B. pseudomallei	1999	Clinical	Australia
MSHR0888		-	-	+	-	+	-	B. pseudomallei	1999	Clinical	Australia
MSHR0896		-	-	+	-	+	-	B. pseudomallei	1999	Clinical	Australia
MSHR0910		-	-	+	-	+	-	B. pseudomallei	2000	Clinical	Australia
MSHR0911		+	-	+	-	+	-	B. pseudomallei	1999	Clinical	Australia
MSHR0921		+	-	-	+	+	+	B. pseudomallei	2000	Clinical	Australia
MSHR0937		+	-	-	+	+	+	B. pseudomallei	2000	Clinical	Australia
MSHR0944		+	-	+	-	+	-	B. pseudomallei	2000	Clinical	Australia
MSHR0952		+	-	+	-	+	-	B. pseudomallei	2000	Clinical	Australia
MSHR0973		+	-	+	+	+	-	B. pseudomallei	2000	Clinical	Australia
MSHR0978		-	-	+	-	-	-	B. pseudomallei	2000	Clinical	Australia
MSHR0983		+	+	-	-	+	+	B. pseudomallei	2000	Clinical	Australia
MSHR1029		+	-	+	+	+	-	B. pseudomallei	2000	Clinical	Australia
MSHR1031		-	-	+	-	+	-	B. pseudomallei	2000	Clinical	Australia
MSHR1034		+	-	+	+	+	-	B. pseudomallei	2000	Clinical	Australia
MSHR1043		+	-	+	+	+	-	B. pseudomallei	2000	Clinical	Australia
MSHR1047		-	-	+	-	+	-	B. pseudomallei	2000	Clinical	Australia
MSHR1048		+	-	+	+	+	-	B. pseudomallei	2000	Clinical	Australia
MSHR1050		-	-	+	-	+	-	B. pseudomallei	2000	Clinical	Australia
MSHR1051		-	-	+	-	+	-	B. pseudomallei	2000	Clinical	Australia
MSHR1068		+	-	+	+	-	-	B. pseudomallei	2000	Clinical	Australia
MSHR1079		+	-	+	+	+	-	B. pseudomallei	2001	Clinical	Australia
MSHR1080		+	-	+	+	+	-	B. pseudomallei	2001	Clinical	Australia
MSHR1099		-	-	+	-	+	-	B. pseudomallei	2001	Clinical	Australia
MSHR1105		-	-	+	-	+	-	B. pseudomallei	2000	Animal	Australia
MSHR1111		+	-	+	+	+	-	B. pseudomallei	2001	Animal	Australia
MSHR1119		-	-	+	-	+	-	B. pseudomallei	2001	Environmental	Australia
MSHR1123		+	+	+	-	+	-	B. pseudomallei	2001	Clinical	Australia
MSHR1128		-	-	+	-	+	-	B. pseudomallei	2001	Animal	Australia
MSHR1152		+	-	+	+	+	-	B. pseudomallei	2001	Clinical	Australia
MSHR1153		-	-	+	-	+	-	B. pseudomallei	2001	Clinical	Australia
MSHR1161		+	-	+	-	-	-	B. pseudomallei	2001	Clinical	Australia
MSHR1164		+	-	+	+	+	-	B. pseudomallei	2001	Clinical	Australia
MSHR1168		+	-	-	-	+	+	B. pseudomallei	1996	Clinical	Australia
MSHR1174		+	-	+	-	+	-	B. pseudomallei	2001	Clinical	Australia
MSHR1177		-	-	+	-	+	-	B. pseudomallei	2001	Environmental	Australia
MSHR1178		-	-	+	-	+	-	B. pseudomallei	2001	Environmental	Australia
MSHR1179		-	-	+	-	+	-	B. pseudomallei	2001	Environmental	Australia
MSHR1180		-	-	+	-	+	-	B. pseudomallei	2001	Environmental	Australia
MSHR1181		-	-	+	-	+	-	B. pseudomallei	2001	Environmental	Australia
MSHR1182		-	-	+	-	+	-	B. pseudomallei	2001	Environmental	Australia
MSHR1183		-	-	+	-	+	-	B. pseudomallei	2001	Environmental	Australia
MSHR1184		+	-	+	+	+	-	B. pseudomallei	2001	Clinical	Australia
MSHR1203		+	-	+	+	+	-	B. pseudomallei	1997	Clinical	Australia
MSHR1218		+	-	+	+	+	-	B. pseudomallei	2001	Clinical	Australia
MSHR1223		-	-	+	-	+	-	B. pseudomallei	2001	Clinical	Australia
MSHR1281		+	-	+	+	+	-	B. pseudomallei	2001	Clinical	Australia
MSHR1286		+	-	+	+	+	-	B. pseudomallei	2001	Clinical	Australia
MSHR1288		+	-	+	+	+	-	B. pseudomallei	2001	Clinical	Australia
MSHR1290		+	-	+	+	+	-	B. pseudomallei	2001	Clinical	Australia
MSHR1300		+	-	+	-	+	-	B. pseudomallei	2001	Clinical	Australia
MSHR1357		+	-	+	-	+	-	B. pseudomallei	2002	Clinical	Australia
MSHR1367		-	-	+	-	+	-	B. pseudomallei	2002	Clinical	Australia
MSHR1378		-	-	+	-	+	-	B. pseudomallei	2002	Clinical	Australia
MSHR1390		-	-	+	-	+	-	B. pseudomallei	2002	Clinical	Australia
MSHR1391		+	-	+	+	+	-	B. pseudomallei	2002	Clinical	Australia
MSHR1415		-	-	+	-	+	-	B. pseudomallei	2002	Environmental	Australia
MSHR1418		+	-	+	+	+	-	B. pseudomallei	2002	Clinical	Australia
MSHR1429		-	-	+	-	+	-	B. pseudomallei	2002	Clinical	Australia
MSHR1459		+	-	+	+	+	-	B. pseudomallei	2002	Clinical	Australia
MSHR1627		+	-	+	+	+	-	B. pseudomallei	2003	Clinical	Australia
MSHR1628		+	-	+	+	+	-	B. pseudomallei	2003	Clinical	Australia
MSHR1629		+	-	+	+	-	-	B. pseudomallei	2003	Clinical	Australia
MSHR1630		+	-	+	+	+	-	B. pseudomallei	2003	Clinical	Australia
MSHR1655		+	-	+	+	+	-	B. pseudomallei	2003	Clinical	Australia
MSHR1657		+	-	+	+	+	-	B. pseudomallei	2003	Clinical	Australia
MSHR1659		+	-	+	+	+	-	B. pseudomallei	2003	Clinical	Australia
MSHR1660		+	+	+	+	+	-	B. pseudomallei	2003	Clinical	Australia
MSHR1662		+	-	+	+	+	-	B. pseudomallei	2003	Clinical	Australia
MSHR1663		+	-	+	+	+	-	B. pseudomallei	2003	Clinical	Australia
MSHR1668		+	-	+	+	+	-	B. pseudomallei	2003	Clinical	Australia
MSHR1675		+	-	+	+	+	-	B. pseudomallei	2003	Clinical	Australia
MSHR1710		+	-	+	+	+	-	B. pseudomallei	2003	Clinical	Australia
MSHR1713		+	-	+	+	+	-	B. pseudomallei	2003	Clinical	Australia
